# Supplementary material for: 4-(4-Chloro­phen­yl)-8-methyl-2-oxo-1,2,3,4,4a,5,6,7-octa­hydro­quinoline-3-carbonitrile
Source: Acta Crystallogr Sect E Struct Rep Online. 2011 Sep 14;67(Pt 10):o2597. doi: 10.1107/S1600536811036154 (PMC3201290; doi:10.1107/S1600536811036154)
Supplement: Supplementary file 1 [file e-67-o2597-sup1.cif]

##############################################################################
#                                                                            #
# This CIF contains the data in a paper accepted for publication in          #
# Acta Crystallographica Section E. It conforms to the requirements of       #
# Notes for Authors for Acta Crystallographica Section E, and has been       #
# peer reviewed under the auspices of the IUCr Commission on Journals.       #
#                                                                            #
# Full details of the Crystallographic Information File format               #
# are given in the paper "The Crystallographic Information File (CIF):       #
# a New Standard Archive File for Crystallography" by S. R. Hall, F. H.      #
# Allen and I. D. Brown [Acta Cryst. (1991), A47, 655-685].                  #
#                                                                            #
# The current version of the core CIF dictionary is obtainable from          #
# ftp://ftp.iucr.org/pub/cif_core.dic.                                       #
#                                                                            #
# Software is freely available for graphical display of the structure(s)     #
# in this CIF. For information consult the CIF software page                 #
# http://www.iucr.org/resources/cif/software.                                #
#                                                                            #
# This file may be used for bona fide research purposes within the           #
# scientific community so long as proper attribution is given to the journal # 
# article from which it was obtained.                                        #
#                                                                            #
##############################################################################
data_global
_audit_creation_method     SHELXL-97
_journal_date_recd_electronic     2011-09-05
_journal_date_accepted     2011-09-05
_journal_name_full     'Acta Crystallographica, Section E'
_journal_year     2011
_journal_volume     67
_journal_issue     10
_journal_page_first     o2597
_journal_page_last     o2597
_journal_paper_category     QO
_journal_coeditor_code     XU5321
_publ_contact_author
;
     Dr. Seik Weng Ng
     Department of Chemistry
     University of Malaya
     50603 Kuala Lumpur
     Malaysia
;
_publ_contact_author_email     seikweng@um.edu.my
_publ_contact_author_fax     '03 7967 4193'
_publ_contact_author_phone     '03 7967 6778'
_publ_section_title
;\
4-(4-Chlorophenyl)-8-methyl-2-oxo-1,2,3,4,4a,5,6,7-octahydroquinoline-3-\
carbonitrile
;
loop_
    _publ_author_name
    _publ_author_address
    'Asiri, Abdullah M. '
;
     Chemistry Department
     Faculty of Science
     King Abdulaziz University
     PO Box 80203 Jeddah
     Saudi Arabia
    and
    Center of Excellence for Advanced Materials Research
    King Abdulaziz University
    PO Box 80203 Jeddah
    Saudi Arabia
;
    'Al-Youbi, Abdulrahman O.'
;
     Chemistry Department
     Faculty of Science
     King Abdulaziz University
     PO Box 80203 Jeddah
     Saudi Arabia
;
    'Faidallah, Hassan M.'
;
     Chemistry Department
     Faculty of Science
     King Abdulaziz University
     PO Box 80203 Jeddah
     Saudi Arabia
;
    'Badahdah, Khadija O.'
;
     Chemistry Department
     Faculty of Science
     King Abdulaziz University
     PO Box 80203 Jeddah
     Saudi Arabia
;
    'Ng, Seik Weng'
;
     Department of Chemistry
     University of Malaya
     50603 Kuala Lumpur
     Malaysia
;
_publ_section_synopsis     .
data_I
_audit_creation_method     SHELXL-97
_chemical_name_systematic
;
4-(4-Chlorophenyl)-8-methyl-2-oxo-1,2,3,4,4a,5,6,7-
octahydroquinoline-3-carbonitrile
;
_chemical_name_common     ?
_chemical_formula_moiety     'C17 H17 Cl N2 O'
_chemical_formula_sum     'C17 H17 Cl N2 O'
_chemical_formula_iupac     'C17 H17 Cl N2 O'
_chemical_formula_weight     300.78
_chemical_melting_point     ?
_symmetry_cell_setting     monoclinic
_symmetry_space_group_name_H-M     'P 21/c'
_symmetry_space_group_name_Hall     '-P 2ybc'
loop_
    _symmetry_equiv_pos_as_xyz
    'x, y, z'
    '-x, y+1/2, -z+1/2'
    '-x, -y, -z'
    'x, -y-1/2, z-1/2'
_cell_length_a     11.0699(7)
_cell_length_b     7.6018(3)
_cell_length_c     18.2247(9)
_cell_angle_alpha     90.00
_cell_angle_beta     100.505(6)
_cell_angle_gamma     90.00
_cell_volume     1507.92(13)
_cell_formula_units_Z     4
_cell_measurement_reflns_used     4615
_cell_measurement_theta_min     4.06
_cell_measurement_theta_max     74.16
_cell_measurement_temperature     100(2)
_exptl_crystal_description     prism
_exptl_crystal_colour     colorless
_exptl_crystal_size_max     0.30
_exptl_crystal_size_mid     0.20
_exptl_crystal_size_min     0.05
_exptl_crystal_density_diffrn     1.325
_exptl_crystal_density_meas     ?
_exptl_crystal_density_method     'not measured'
_exptl_crystal_F_000     632
_exptl_absorpt_coefficient_mu     2.236
_exptl_absorpt_correction_type     multi-scan
_exptl_absorpt_process_details     '(CrysAlis PRO; Agilent, 2010)'
_exptl_absorpt_correction_T_min     0.5535
_exptl_absorpt_correction_T_max     0.8964
_diffrn_ambient_temperature     100(2)
_diffrn_radiation_type     CuK\a
_diffrn_radiation_wavelength     1.54184
_diffrn_radiation_source     'SuperNova (Cu) X-ray Source'
_diffrn_radiation_monochromator     Mirror
_diffrn_measurement_device_type
                     'Agilent SuperNova Dual diffractometer with Atlas detector'
_diffrn_measurement_method     '\w scan'
_diffrn_detector_area_resol_mean     10.4041
_diffrn_reflns_number     25955
_diffrn_reflns_av_R_equivalents     0.020
_diffrn_reflns_av_sigmaI/netI     0.0622
_diffrn_reflns_theta_min     4.06
_diffrn_reflns_theta_max     74.61
_diffrn_reflns_theta_full     74.61
_diffrn_measured_fraction_theta_max     0.991
_diffrn_measured_fraction_theta_full     0.991
_diffrn_reflns_limit_h_min     -13
_diffrn_reflns_limit_h_max     13
_diffrn_reflns_limit_k_min     -8
_diffrn_reflns_limit_k_max     9
_diffrn_reflns_limit_l_min     -22
_diffrn_reflns_limit_l_max     22
_diffrn_standards_number     0
_diffrn_standards_interval_count     0
_diffrn_standards_interval_time     0
_diffrn_standards_decay_%     0
_reflns_number_total     6143
_reflns_number_gt     3143
_reflns_threshold_expression     I>2\s(I)
_refine_ls_structure_factor_coef     Fsqd
_refine_ls_matrix_type     full
_refine_ls_R_factor_all     0.1226
_refine_ls_R_factor_gt     0.0785
_refine_ls_wR_factor_gt     0.2462
_refine_ls_wR_factor_ref     0.2729
_refine_ls_goodness_of_fit_ref     1.104
_refine_ls_restrained_S_all     1.119
_refine_ls_number_reflns     6140
_refine_ls_number_parameters     199
_refine_ls_number_restraints     18
_refine_ls_hydrogen_treatment     constr
_refine_ls_weighting_scheme     calc
_refine_ls_weighting_details
                 'calc w=1/[\s^2^(Fo^2^)+(0.1311P)^2^] where P=(Fo^2^+2Fc^2^)/3'
_atom_sites_solution_hydrogens     geom
_atom_sites_solution_primary     direct
_atom_sites_solution_secondary     difmap
_refine_ls_shift/su_max     0.001
_refine_ls_shift/su_mean     0.001
_refine_diff_density_max     0.681
_refine_diff_density_min     -0.457
_refine_ls_extinction_method     SHELXL
_refine_ls_extinction_coef     0.0036(12)
_refine_ls_extinction_expression
                                  'Fc^*^=kFc[1+0.001xFc^2^\l^3^/sin(2\q)]^-1/4^'
loop_
    _atom_type_symbol
    _atom_type_description
    _atom_type_scat_dispersion_real
    _atom_type_scat_dispersion_imag
    _atom_type_scat_source
    'C' 'C' 0.0181 0.0091
                         'International Tables Vol C Tables 4.2.6.8 and 6.1.1.4'
    'H' 'H' 0.0000 0.0000
                         'International Tables Vol C Tables 4.2.6.8 and 6.1.1.4'
    'N' 'N' 0.0311 0.0180
                         'International Tables Vol C Tables 4.2.6.8 and 6.1.1.4'
    'O' 'O' 0.0492 0.0322
                         'International Tables Vol C Tables 4.2.6.8 and 6.1.1.4'
    'Cl' 'Cl' 0.3639 0.7018
                         'International Tables Vol C Tables 4.2.6.8 and 6.1.1.4'
_computing_data_collection     'CrysAlis PRO (Agilent, 2010)'
_computing_cell_refinement     'CrysAlis PRO (Agilent, 2010)'
_computing_data_reduction     'CrysAlis PRO (Agilent, 2010)'
_computing_structure_solution     'SHELXS97 (Sheldrick, 2008)'
_computing_structure_refinement     'SHELXL97 (Sheldrick, 2008)'
_computing_molecular_graphics     'X-Seed (Barbour, 2001)'
_computing_publication_material     'publCIF (Westrip, 2010)'
loop_
    _atom_site_type_symbol
    _atom_site_label
    _atom_site_fract_x
    _atom_site_fract_y
    _atom_site_fract_z
    _atom_site_U_iso_or_equiv
    _atom_site_adp_type
    _atom_site_calc_flag
    _atom_site_refinement_flags
    _atom_site_occupancy
    _atom_site_symmetry_multiplicity
    _atom_site_disorder_assembly
    _atom_site_disorder_group
    Cl Cl1 0.94318(9) 0.09540(11) 0.08219(4) 0.0756(3) Uani d . 1 1 . .
    O O1 0.5121(3) 0.5375(4) 0.41298(14) 0.1111(12) Uani d . 1 1 . .
    N N1 0.6012(3) 0.2957(3) 0.47183(14) 0.0731(8) Uani d . 1 1 A .
    H H1 0.5690 0.3234 0.5111 0.088 Uiso calc R 1 1 . .
    N N2 0.6458(5) 0.6373(4) 0.2684(2) 0.1182(15) Uani d . 1 1 . .
    C C1 0.6727(3) 0.1423(4) 0.47779(17) 0.0667(9) Uani d . 1 1 A .
    C C2 0.6849(3) 0.0426(4) 0.53982(18) 0.0724(9) Uani d D 1 1 . .
    C C3 0.6222(4) 0.0736(5) 0.6033(2) 0.0845(11) Uani d . 1 1 A .
    H H3A 0.6609 0.0020 0.6459 0.127 Uiso calc PR 0.50 1 . .
    H H3B 0.5354 0.0410 0.5892 0.127 Uiso calc PR 0.50 1 . .
    H H3C 0.6286 0.1983 0.6171 0.127 Uiso calc PR 0.50 1 . .
    H H3D 0.5557 0.1589 0.5889 0.127 Uiso calc PR 0.50 1 . .
    H H3E 0.6812 0.1198 0.6456 0.127 Uiso calc PR 0.50 1 . .
    H H3F 0.5880 -0.0374 0.6177 0.127 Uiso calc PR 0.50 1 . .
    C C4 0.7734(15) -0.1120(17) 0.5423(7) 0.102(3) Uani d PDU 0.50 1 A 1
    H H4A 0.7516 -0.2009 0.5774 0.123 Uiso calc PR 0.50 1 A 1
    H H4B 0.8573 -0.0698 0.5628 0.123 Uiso calc PR 0.50 1 A 1
    C C5 0.7757(9) -0.2041(13) 0.4660(5) 0.084(3) Uani d PDU 0.50 1 A 1
    H H5A 0.8353 -0.3025 0.4710 0.101 Uiso calc PR 0.50 1 A 1
    H H5B 0.6934 -0.2466 0.4420 0.101 Uiso calc PR 0.50 1 A 1
    C C6 0.8189(4) -0.0437(5) 0.4237(2) 0.1017(15) Uani d D 1 1 . .
    H H6A 0.8961 0.0038 0.4531 0.122 Uiso calc PR 0.50 1 A 1
    H H6B 0.8364 -0.0839 0.3750 0.122 Uiso calc PR 0.50 1 A 1
    H H6C 0.8999 0.0116 0.4236 0.122 Uiso calc PR 0.50 1 A 2
    H H6D 0.8025 -0.1232 0.3800 0.122 Uiso calc PR 0.50 1 A 2
    C C4' 0.7531(16) -0.1306(17) 0.5520(8) 0.102(3) Uani d PD 0.50 1 A 2
    H H4'A 0.6935 -0.2284 0.5498 0.123 Uiso calc PR 0.50 1 A 2
    H H4'B 0.8061 -0.1314 0.6020 0.123 Uiso calc PR 0.50 1 A 2
    C C5' 0.8316(9) -0.1565(13) 0.4924(4) 0.084(3) Uani d PD 0.50 1 A 2
    H H5'A 0.9183 -0.1473 0.5179 0.101 Uiso calc PR 0.50 1 A 2
    H H5'B 0.8190 -0.2796 0.4749 0.101 Uiso calc PR 0.50 1 A 2
    C C7 0.7272(4) 0.0954(5) 0.4112(2) 0.0914(13) Uani d . 1 1 A .
    H H7 0.6568 0.0294 0.3813 0.110 Uiso calc R 1 1 . .
    C C8 0.7367(3) 0.2397(4) 0.36058(16) 0.0606(7) Uani d . 1 1 . .
    H H8 0.8027 0.3136 0.3905 0.073 Uiso calc R 1 1 A .
    C C9 0.6351(4) 0.3604(5) 0.3464(2) 0.0936(14) Uani d . 1 1 A .
    H H9 0.5698 0.2916 0.3134 0.112 Uiso calc R 1 1 . .
    C C10 0.5762(4) 0.4046(5) 0.41368(19) 0.0866(12) Uani d . 1 1 . .
    C C11 0.6450(4) 0.5194(4) 0.30371(18) 0.0706(9) Uani d . 1 1 . .
    C C12 0.7915(3) 0.1957(3) 0.29240(15) 0.0555(7) Uani d . 1 1 A .
    C C13 0.7323(3) 0.0835(4) 0.23823(16) 0.0603(7) Uani d . 1 1 . .
    H H13 0.6580 0.0285 0.2449 0.072 Uiso calc R 1 1 A .
    C C14 0.7794(3) 0.0495(4) 0.17398(17) 0.0645(8) Uani d . 1 1 A .
    H H14 0.7382 -0.0293 0.1373 0.077 Uiso calc R 1 1 . .
    C C15 0.8864(3) 0.1311(4) 0.16408(16) 0.0588(7) Uani d . 1 1 . .
    C C16 0.9464(4) 0.2382(5) 0.2169(2) 0.0898(12) Uani d . 1 1 A .
    H H16 1.0208 0.2924 0.2100 0.108 Uiso calc R 1 1 . .
    C C17 0.9001(3) 0.2709(5) 0.28208(19) 0.0845(11) Uani d . 1 1 . .
    H H17 0.9440 0.3456 0.3195 0.101 Uiso calc R 1 1 A .
loop_
    _atom_site_aniso_label
    _atom_site_aniso_U_11
    _atom_site_aniso_U_22
    _atom_site_aniso_U_33
    _atom_site_aniso_U_12
    _atom_site_aniso_U_13
    _atom_site_aniso_U_23
    Cl1 0.1037(7) 0.0772(5) 0.0564(4) 0.0074(4) 0.0422(4) 0.0022(4)
    O1 0.156(3) 0.115(2) 0.0785(17) 0.082(2) 0.0643(18) 0.0375(15)
    N1 0.0919(19) 0.0772(17) 0.0608(14) 0.0330(15) 0.0417(14) 0.0202(13)
    N2 0.222(5) 0.0612(18) 0.094(2) 0.028(2) 0.088(3) 0.0162(17)
    C1 0.073(2) 0.0755(19) 0.0606(17) 0.0233(16) 0.0353(15) 0.0164(15)
    C2 0.081(2) 0.076(2) 0.0669(19) 0.0181(17) 0.0324(17) 0.0249(16)
    C3 0.116(3) 0.082(2) 0.0614(19) -0.009(2) 0.031(2) 0.0071(17)
    C4 0.140(5) 0.105(4) 0.083(4) 0.046(4) 0.074(4) 0.058(3)
    C5 0.098(6) 0.087(5) 0.073(5) 0.043(4) 0.035(4) 0.032(4)
    C6 0.137(4) 0.097(3) 0.089(3) 0.064(3) 0.066(3) 0.042(2)
    C4' 0.140(5) 0.105(4) 0.083(4) 0.046(4) 0.074(4) 0.058(3)
    C5' 0.098(6) 0.087(5) 0.073(5) 0.043(4) 0.035(4) 0.032(4)
    C7 0.117(3) 0.095(3) 0.079(2) 0.050(2) 0.062(2) 0.039(2)
    C8 0.082(2) 0.0543(15) 0.0518(14) 0.0011(15) 0.0290(15) 0.0014(12)
    C9 0.138(3) 0.085(2) 0.074(2) 0.054(2) 0.061(2) 0.0329(19)
    C10 0.112(3) 0.090(2) 0.069(2) 0.051(2) 0.049(2) 0.0215(18)
    C11 0.112(3) 0.0497(15) 0.0594(17) 0.0056(17) 0.0401(18) -0.0032(14)
    C12 0.0720(19) 0.0486(14) 0.0511(14) 0.0042(13) 0.0253(13) 0.0023(11)
    C13 0.0702(18) 0.0533(15) 0.0645(17) -0.0016(14) 0.0308(15) 0.0010(13)
    C14 0.083(2) 0.0580(17) 0.0565(16) -0.0004(15) 0.0243(16) -0.0096(13)
    C15 0.0743(19) 0.0574(16) 0.0511(15) 0.0018(14) 0.0284(14) 0.0009(12)
    C16 0.099(3) 0.108(3) 0.075(2) -0.038(2) 0.049(2) -0.019(2)
    C17 0.093(2) 0.103(3) 0.0655(19) -0.038(2) 0.0371(19) -0.0272(19)
loop_
    _geom_bond_atom_site_label_1
    _geom_bond_atom_site_label_2
    _geom_bond_site_symmetry_2
    _geom_bond_distance
    _geom_bond_publ_flag
    Cl1 C15 . 1.743(3) ?
    O1 C10 . 1.234(4) ?
    N1 C10 . 1.333(4) ?
    N1 C1 . 1.403(4) ?
    N1 H1 . 0.8800 ?
    N2 C11 . 1.104(4) ?
    C1 C2 . 1.347(4) ?
    C1 C7 . 1.494(4) ?
    C2 C3 . 1.474(4) ?
    C2 C4' . 1.513(8) ?
    C2 C4 . 1.525(8) ?
    C3 H3A . 0.9800 ?
    C3 H3B . 0.9800 ?
    C3 H3C . 0.9800 ?
    C3 H3D . 0.9800 ?
    C3 H3E . 0.9800 ?
    C3 H3F . 0.9800 ?
    C4 C5 . 1.560(9) ?
    C4 H4A . 0.9900 ?
    C4 H4B . 0.9900 ?
    C5 C6 . 1.564(10) ?
    C5 H5A . 0.9900 ?
    C5 H5B . 0.9900 ?
    C6 C7 . 1.455(4) ?
    C6 C5' . 1.502(6) ?
    C6 H6A . 0.9900 ?
    C6 H6B . 0.9900 ?
    C6 H6C . 0.9900 ?
    C6 H6D . 0.9900 ?
    C4' C5' . 1.523(9) ?
    C4' H4'A . 0.9900 ?
    C4' H4'B . 0.9900 ?
    C5' H5'A . 0.9900 ?
    C5' H5'B . 0.9900 ?
    C7 C8 . 1.449(4) ?
    C7 H7 . 1.0000 ?
    C8 C9 . 1.438(4) ?
    C8 C12 . 1.516(3) ?
    C8 H8 . 1.0000 ?
    C9 C11 . 1.452(4) ?
    C9 C10 . 1.527(4) ?
    C9 H9 . 1.0000 ?
    C12 C17 . 1.375(4) ?
    C12 C13 . 1.376(4) ?
    C13 C14 . 1.390(4) ?
    C13 H13 . 0.9500 ?
    C14 C15 . 1.378(4) ?
    C14 H14 . 0.9500 ?
    C15 C16 . 1.341(5) ?
    C16 C17 . 1.399(4) ?
    C16 H16 . 0.9500 ?
    C17 H17 . 0.9500 ?
loop_
    _geom_angle_atom_site_label_1
    _geom_angle_atom_site_label_2
    _geom_angle_atom_site_label_3
    _geom_angle_site_symmetry_1
    _geom_angle_site_symmetry_3
    _geom_angle
    _geom_angle_publ_flag
    C10 N1 C1 . . 127.6(2) ?
    C10 N1 H1 . . 116.2 ?
    C1 N1 H1 . . 116.2 ?
    C2 C1 N1 . . 120.1(3) ?
    C2 C1 C7 . . 123.6(3) ?
    N1 C1 C7 . . 116.2(2) ?
    C1 C2 C3 . . 125.4(3) ?
    C1 C2 C4' . . 125.7(5) ?
    C3 C2 C4' . . 108.5(5) ?
    C1 C2 C4 . . 115.1(5) ?
    C3 C2 C4 . . 119.5(5) ?
    C2 C3 H3A . . 109.5 ?
    C2 C3 H3B . . 109.5 ?
    H3A C3 H3B . . 109.5 ?
    C2 C3 H3C . . 109.5 ?
    H3A C3 H3C . . 109.5 ?
    H3B C3 H3C . . 109.5 ?
    C2 C3 H3D . . 109.5 ?
    C2 C3 H3E . . 109.5 ?
    H3D C3 H3E . . 109.5 ?
    C2 C3 H3F . . 109.5 ?
    H3D C3 H3F . . 109.5 ?
    H3E C3 H3F . . 109.5 ?
    C2 C4 C5 . . 115.8(9) ?
    C2 C4 H4A . . 108.3 ?
    C5 C4 H4A . . 108.3 ?
    C2 C4 H4B . . 108.3 ?
    C5 C4 H4B . . 108.3 ?
    H4A C4 H4B . . 107.4 ?
    C6 C5 C4 . . 98.4(8) ?
    C6 C5 H5A . . 112.1 ?
    C4 C5 H5A . . 112.1 ?
    C6 C5 H5B . . 112.1 ?
    C4 C5 H5B . . 112.1 ?
    H5A C5 H5B . . 109.7 ?
    C7 C6 C5' . . 120.1(5) ?
    C7 C6 C5 . . 112.1(5) ?
    C7 C6 H6A . . 109.2 ?
    C5 C6 H6A . . 109.2 ?
    C7 C6 H6B . . 109.2 ?
    C5 C6 H6B . . 109.2 ?
    H6A C6 H6B . . 107.9 ?
    C7 C6 H6C . . 107.3 ?
    C5' C6 H6C . . 107.3 ?
    C7 C6 H6D . . 107.3 ?
    C5' C6 H6D . . 107.3 ?
    H6C C6 H6D . . 106.9 ?
    C2 C4' C5' . . 109.9(9) ?
    C2 C4' H4'A . . 109.7 ?
    C5' C4' H4'A . . 109.7 ?
    C2 C4' H4'B . . 109.7 ?
    C5' C4' H4'B . . 109.7 ?
    H4'A C4' H4'B . . 108.2 ?
    C6 C5' C4' . . 122.8(8) ?
    C6 C5' H5'A . . 106.6 ?
    C4' C5' H5'A . . 106.6 ?
    C6 C5' H5'B . . 106.6 ?
    C4' C5' H5'B . . 106.6 ?
    H5'A C5' H5'B . . 106.6 ?
    C8 C7 C6 . . 121.4(3) ?
    C8 C7 C1 . . 115.0(3) ?
    C6 C7 C1 . . 114.8(3) ?
    C8 C7 H7 . . 100.0 ?
    C6 C7 H7 . . 100.0 ?
    C1 C7 H7 . . 100.0 ?
    C9 C8 C7 . . 116.9(3) ?
    C9 C8 C12 . . 114.2(3) ?
    C7 C8 C12 . . 116.1(2) ?
    C9 C8 H8 . . 102.1 ?
    C7 C8 H8 . . 102.1 ?
    C12 C8 H8 . . 102.1 ?
    C8 C9 C11 . . 119.6(3) ?
    C8 C9 C10 . . 115.5(3) ?
    C11 C9 C10 . . 109.4(3) ?
    C8 C9 H9 . . 103.3 ?
    C11 C9 H9 . . 103.3 ?
    C10 C9 H9 . . 103.3 ?
    O1 C10 N1 . . 123.5(3) ?
    O1 C10 C9 . . 120.1(3) ?
    N1 C10 C9 . . 116.4(3) ?
    N2 C11 C9 . . 175.5(5) ?
    C17 C12 C13 . . 118.2(3) ?
    C17 C12 C8 . . 120.7(3) ?
    C13 C12 C8 . . 121.0(3) ?
    C12 C13 C14 . . 121.1(3) ?
    C12 C13 H13 . . 119.4 ?
    C14 C13 H13 . . 119.4 ?
    C15 C14 C13 . . 119.3(3) ?
    C15 C14 H14 . . 120.3 ?
    C13 C14 H14 . . 120.3 ?
    C16 C15 C14 . . 120.3(3) ?
    C16 C15 Cl1 . . 120.0(2) ?
    C14 C15 Cl1 . . 119.7(2) ?
    C15 C16 C17 . . 120.5(3) ?
    C15 C16 H16 . . 119.8 ?
    C17 C16 H16 . . 119.8 ?
    C12 C17 C16 . . 120.4(3) ?
    C12 C17 H17 . . 119.8 ?
    C16 C17 H17 . . 119.8 ?
loop_
    _geom_torsion_atom_site_label_1
    _geom_torsion_atom_site_label_2
    _geom_torsion_atom_site_label_3
    _geom_torsion_atom_site_label_4
    _geom_torsion_site_symmetry_1
    _geom_torsion_site_symmetry_2
    _geom_torsion_site_symmetry_3
    _geom_torsion_site_symmetry_4
    _geom_torsion
    _geom_torsion_publ_flag
    C10 N1 C1 C2 . . . . -177.3(4) ?
    C10 N1 C1 C7 . . . . 0.0(6) ?
    N1 C1 C2 C3 . . . . 4.0(6) ?
    C7 C1 C2 C3 . . . . -173.1(4) ?
    N1 C1 C2 C4' . . . . 176.4(10) ?
    C7 C1 C2 C4' . . . . -0.6(12) ?
    N1 C1 C2 C4 . . . . -175.1(8) ?
    C7 C1 C2 C4 . . . . 7.8(10) ?
    C1 C2 C4 C5 . . . . -35.6(14) ?
    C3 C2 C4 C5 . . . . 145.3(8) ?
    C4' C2 C4 C5 . . . . 112(6) ?
    C2 C4 C5 C6 . . . . 61.4(12) ?
    C4 C5 C6 C7 . . . . -66.5(8) ?
    C4 C5 C6 C5' . . . . 45.8(11) ?
    C1 C2 C4' C5' . . . . 13.3(18) ?
    C3 C2 C4' C5' . . . . -173.2(10) ?
    C4 C2 C4' C5' . . . . -23(5) ?
    C7 C6 C5' C4' . . . . -1.2(15) ?
    C5 C6 C5' C4' . . . . -83.5(18) ?
    C2 C4' C5' C6 . . . . -12.1(19) ?
    C5' C6 C7 C8 . . . . 160.1(6) ?
    C5 C6 C7 C8 . . . . -167.6(5) ?
    C5' C6 C7 C1 . . . . 14.2(8) ?
    C5 C6 C7 C1 . . . . 46.6(7) ?
    C2 C1 C7 C8 . . . . -162.0(4) ?
    N1 C1 C7 C8 . . . . 20.8(5) ?
    C2 C1 C7 C6 . . . . -14.0(6) ?
    N1 C1 C7 C6 . . . . 168.9(4) ?
    C6 C7 C8 C9 . . . . 173.9(4) ?
    C1 C7 C8 C9 . . . . -40.3(6) ?
    C6 C7 C8 C12 . . . . 34.3(6) ?
    C1 C7 C8 C12 . . . . -179.9(3) ?
    C7 C8 C9 C11 . . . . 172.5(4) ?
    C12 C8 C9 C11 . . . . -47.2(5) ?
    C7 C8 C9 C10 . . . . 38.5(6) ?
    C12 C8 C9 C10 . . . . 178.8(3) ?
    C1 N1 C10 O1 . . . . -180.0(4) ?
    C1 N1 C10 C9 . . . . -1.9(6) ?
    C8 C9 C10 O1 . . . . 161.0(4) ?
    C11 C9 C10 O1 . . . . 22.5(6) ?
    C8 C9 C10 N1 . . . . -17.2(6) ?
    C11 C9 C10 N1 . . . . -155.6(4) ?
    C9 C8 C12 C17 . . . . 102.9(4) ?
    C7 C8 C12 C17 . . . . -116.5(4) ?
    C9 C8 C12 C13 . . . . -75.2(4) ?
    C7 C8 C12 C13 . . . . 65.4(4) ?
    C17 C12 C13 C14 . . . . -1.2(5) ?
    C8 C12 C13 C14 . . . . 176.9(3) ?
    C12 C13 C14 C15 . . . . -0.8(5) ?
    C13 C14 C15 C16 . . . . 2.0(5) ?
    C13 C14 C15 Cl1 . . . . -177.7(2) ?
    C14 C15 C16 C17 . . . . -1.1(6) ?
    Cl1 C15 C16 C17 . . . . 178.6(3) ?
    C13 C12 C17 C16 . . . . 2.1(6) ?
    C8 C12 C17 C16 . . . . -176.0(4) ?
    C15 C16 C17 C12 . . . . -1.0(7) ?
loop_
    _geom_hbond_atom_site_label_D
    _geom_hbond_atom_site_label_H
    _geom_hbond_atom_site_label_A
    _geom_hbond_site_symmetry_A
    _geom_hbond_distance_DH
    _geom_hbond_distance_HA
    _geom_hbond_distance_DA
    _geom_hbond_angle_DHA
    _geom_hbond_publ_flag
    N1 H1 O1 3_666 0.88 2.07 2.923(3) 162 yes
