# Supplementary material for: 4-(4-Chloro­phen­yl)-8-methyl-2-oxo-1,2,3,4,4a,5,6,7-octa­hydro­quinoline-3-carbonitrile
Source: Acta Crystallogr Sect E Struct Rep Online. 2011 Sep 14;67(Pt 10):o2597. doi: 10.1107/S1600536811036154 (PMC3201290; doi:10.1107/S1600536811036154)
Supplement: Supplementary file 2 [file e-67-o2597-Isup2.hkl]

# 
# h,k,l, Fc-squared, Fo-squared, sigma(Fo-squared) and status flag 
# 
data_I
_shelx_title '  P21/c  80% overlap; Rint 0.020 (0.033/0.144)' 
_shelx_refln_list_code          4 
_shelx_F_calc_maximum      169.01 
_exptl_crystal_F_000       632.00 
_reflns_d_resolution_high  0.7996 
 
loop_ 
 _symmetry_equiv_pos_as_xyz 
 'x, y, z' 
 '-x, y+1/2, -z+1/2' 
 '-x, -y, -z' 
 'x, -y-1/2, z-1/2' 
 
_cell_length_a    11.0699 
_cell_length_b     7.6018 
_cell_length_c    18.2247 
_cell_angle_alpha  90.000 
_cell_angle_beta  100.505 
_cell_angle_gamma  90.000 
 
_shelx_F_squared_multiplier     1.000 
 
loop_ 
 _refln_index_h 
 _refln_index_k 
 _refln_index_l 
 _refln_F_squared_calc 
 _refln_F_squared_meas 
 _refln_F_squared_sigma 
 _refln_observed_status 
   0   0   2     1263.15     1500.58      5.77 o 
   0   0  -4        8.13       14.45      1.77 o 
   0   0   6     4796.38     4871.03     17.00 o 
   0   0   8     1017.45      983.90     15.07 o 
   0   0  10      389.73      337.74      5.61 o 
   0   0 -12      614.48      593.53     20.01 o 
   0   0 -14       81.15       83.39      6.32 o 
   0   0 -16      591.14      564.25     10.40 o 
   0   0  18      204.18      222.71      6.26 o 
   0   0  20       27.39       33.46      2.72 o 
   0   0  22        3.12        2.32      2.20 o 
   0   1  -1       77.68       82.70      2.23 o 
   0  -1  -2       21.82       10.91      1.69 o 
   0   1  -3     7037.59     7390.04    110.06 o 
   0   1  -4       79.35       62.58      4.44 o 
   0  -1  -5       11.79       45.50      5.91 o 
   0  -1  -6        7.67        9.16      1.50 o 
   0   1  -7      977.15      964.52     31.11 o 
   0   1  -8     1146.39     1132.36     33.91 o 
   0   1  -9       18.20       26.86      2.23 o 
   0   1  10      579.61      603.92     26.27 o 
   0   1  11      604.51      616.89     12.55 o 
   0  -1  12       22.10       18.89      4.99 o 
   0   1  13      781.53      718.77     20.66 o 
   0  -1  14      102.41       85.78      4.66 o 
   0  -1  15        9.14        6.53      3.27 o 
   0  -1 -16       38.39       34.32      4.50 o 
   0  -1  17       16.30       17.08      3.34 o 
   0  -1  18       24.49       30.85      3.20 o 
   0  -1  19       91.44      103.84      4.22 o 
   0   1 -20        3.05        2.60      2.20 o 
   0  -1  21        0.11        0.37      1.86 o 
   0   1  22        3.59        1.34      2.26 o 
   0   2   0      656.16     1012.77     10.19 o 
   0   2   1     4297.80     4426.41     17.76 o 
   0   2   2      900.37      920.21     18.08 o 
   0  -2   3        4.49        4.43      1.01 o 
   0   2  -4     2771.43     2805.51     36.82 o 
   0   2  -5     2049.62     1925.35     37.77 o 
   0  -2   6     2526.81     2305.08     41.47 o 
   0  -2  -7       47.77       56.67      2.55 o 
   0  -2  -8      597.36      667.60     24.87 o 
   0  -2   9      516.44      582.20     30.71 o 
   0  -2  10       99.75       92.52      8.20 o 
   0  -2  11      362.76      345.32     14.79 o 
   0  -2  12      812.49      701.25     11.76 o 
   0   2 -13       59.63       55.95      5.91 o 
   0  -2  14       72.29       73.23      7.10 o 
   0  -2 -15      110.17       95.72      5.13 o 
   0  -2  16       26.94       31.33      5.04 o 
   0  -2 -17       34.74       34.38      3.68 o 
   0  -2 -18       20.95       23.19      3.77 o 
   0   2  19        0.05        1.85     12.88 o 
   0   2 -20        0.31        2.29      2.20 o 
   0   2 -21       25.08       30.33      5.13 o 
   0   3   1        8.88        4.94      1.23 o 
   0   3  -2     3766.70     3692.49     27.91 o 
   0   3   3       16.45        6.40      1.60 o 
   0   3  -4       24.66       20.70      2.38 o 
   0  -3  -5      160.91      140.72      6.25 o 
   0   3  -6       85.08      110.15      3.29 o 
   0   3  -7        2.33        5.96      1.90 o 
   0  -3   8      450.22      363.53     11.42 o 
   0  -3   9       35.65       35.42      3.05 o 
   0   3 -10      164.91      155.12      9.46 o 
   0   3  11       74.79       93.21      8.09 o 
   0   3  12       11.83       15.07      3.06 o 
   0   3  13      142.83      135.46      9.71 o 
   0   3  14      155.72      135.54      8.14 o 
   0   3  15       89.18       83.35      5.09 o 
   0   3 -16       24.30       32.72      3.98 o 
   0   3 -17        3.45        8.14      3.56 o 
   0   3  18        4.33        4.44      2.74 o 
   0   3 -19        0.10        0.68      2.31 o 
   0   3 -20       20.43       19.02      3.10 o 
   0   3  21        1.96        0.19      1.49 o 
   0   4   0      509.50      446.54     13.66 o 
   0   4   0      558.69      516.65      7.03 o 
   0   4   1      272.02      235.99      5.26 o 
   0   4  -1      323.29      261.58      5.10 o 
   0   4   2      283.48      310.89     11.37 o 
   0   4  -3      102.92       98.74      3.19 o 
   0   4   4       33.86       35.65      2.18 o 
   0   4  -5       69.93       86.15      3.46 o 
   0   4  -6      294.24      212.87      4.95 o 
   0   4  -7        0.16        0.95      1.58 o 
   0   4   8        8.45        3.90      1.86 o 
   0   4   9       57.08       56.11      5.84 o 
   0   4 -10       12.71        5.72      2.78 o 
   0   4 -11      109.74      104.67      6.20 o 
   0  -4 -12      608.70      577.22     20.35 o 
   0   4 -13      148.35      134.22      5.73 o 
   0   4  14        0.34        0.63      2.79 o 
   0   4 -15       13.67       16.46      3.43 o 
   0  -4 -16       16.84       19.10      3.17 o 
   0  -4 -17       17.83       17.18      3.61 o 
   0  -4 -18        1.36        1.95      2.24 o 
   0   4  19        0.33       -1.89      1.89 o 
   0   4  20        2.72        5.07      1.52 o 
   0   5   1       93.07      113.96      3.27 o 
   0   5  -1      131.54      160.20      5.62 o 
   0   5   2      212.70      201.18      4.51 o 
   0   5  -2      219.11      211.18      6.06 o 
   0   5   3       35.44       51.52      5.75 o 
   0   5   4      145.21      141.49      4.36 o 
   0   5  -5       93.29       86.81      6.07 o 
   0   5   6      146.00      106.92      5.62 o 
   0   5  -7       98.34       95.17      4.48 o 
   0   5   8        1.56        0.51      2.70 o 
   0   5   9        8.78        8.70      2.96 o 
   0   5 -10       45.52       46.37      4.45 o 
   0   5  11       10.38        6.98      3.48 o 
   0   5 -12       39.34       42.36      4.10 o 
   0   5 -13      184.24      151.90      8.93 o 
   0   5  14        7.50        8.20      3.12 o 
   0   5 -15        8.10        7.38      3.05 o 
   0   5  16        0.18       -0.33      2.77 o 
   0   5  17       17.72       14.63      3.50 o 
   0   5 -18        0.16        1.20      3.33 o 
   0   5  19       12.47       13.41      1.53 o 
   0   6   0      247.78      266.81     20.93 o 
   0   6   1        0.78       -1.53      3.87 o 
   0   6   2       11.80        9.99      3.11 o 
   0   6   3      131.58      138.99      5.31 o 
   0   6  -4      179.25      190.43      9.57 o 
   0   6   5      302.09      277.12     11.55 o 
   0   6  -6      495.45      489.21     17.89 o 
   0   6   7        7.27       17.81      3.55 o 
   0   6   8        9.91        5.46      3.85 o 
   0   6  -9       45.89       54.36      4.99 o 
   0   6 -10        0.65        0.74      3.14 o 
   0   6 -11        5.09        2.42      3.10 o 
   0   6 -12       50.68       40.07      3.78 o 
   0   6 -13       21.79        8.98      3.85 o 
   0   6  14       15.28       10.05      2.65 o 
   0  -6 -15        2.53        5.45      2.46 o 
   0  -6 -16        2.79        1.60      2.00 o 
   0   6 -17        1.35        0.88      1.50 o 
   0   7  -1        8.17        6.21      3.44 o 
   0   7   2        6.32        5.21      3.14 o 
   0   7   3      131.41      137.12      8.42 o 
   0   7   4        0.46        2.34      2.97 o 
   0   7   5        0.20        0.84      2.93 o 
   0   7   6        0.20       -0.13      2.95 o 
   0   7   7        2.61        1.28      2.84 o 
   0   7  -8       32.32       22.69      3.26 o 
   0   7   9        0.44       -0.23      2.85 o 
   0   7 -10        0.76        3.63      2.73 o 
   0   7 -11        0.17        0.63      2.45 o 
   0   7  12        0.70        7.85      2.42 o 
   0   7 -13        7.50        4.52      2.16 o 
   0   7  14       12.61       13.34      2.04 o 
   0   7 -15        0.10       -1.38      1.38 o 
   0   8   0        2.78        3.90      2.84 o 
   0   8   1        1.82        2.19      2.72 o 
   0   8   2        2.84        0.68      2.62 o 
   0   8   3       21.68       16.89      2.95 o 
   0   8  -4        3.68        1.20      2.40 o 
   0   8   5        7.79        3.74      2.44 o 
   0   8   6        4.37        5.58      2.33 o 
   0   8   7       15.70       10.61      2.66 o 
   0   8  -8        1.30        0.67      1.97 o 
   0   8  -9        2.68        2.46      2.14 o 
   0  -8 -10        7.53        6.90      1.91 o 
   0   8  11       23.83       30.42      2.17 o 
   0   9   1        6.07       10.27      1.92 o 
   0   9  -2        0.06        0.23      1.68 o 
   0   9  -3        1.18        0.67      1.66 o 
   0   9  -4       18.76       18.88      1.87 o 
   0   9  -5        1.73        4.90      1.40 o 
  -1   0  22        9.36        7.79      2.53 o 
  -1   0  20       35.40       42.88      3.05 o 
   1   0 -18        1.45       -1.54      2.86 o 
  -1   0  16      405.65      376.89      8.93 o 
  -1   0  14      484.88      403.43     18.42 o 
   1   0 -12      204.06      233.39     28.36 o 
   1   0 -10      986.55     1156.53     34.39 o 
  -1   0   8     1634.08     1389.39      9.38 o 
  -1   0   6       28.45       30.29      1.57 o 
  -1   0   4      138.33      171.55      2.28 o 
   1   0  -2        1.38        2.01      0.31 o 
   1   0   0      200.15      137.80      4.87 o 
   1   0   2     4385.08     4753.37     15.31 o 
  -1   0  -4      206.19      150.19      9.11 o 
  -1   0  -6      693.10      663.18     16.96 o 
   1   0   8      246.01      204.94      8.51 o 
   1   0  10      314.71      299.01      5.75 o 
   1   0  12       53.50       62.35      3.55 o 
   1   0  14      300.18      339.88     13.38 o 
   1   0  16      307.00      262.42      6.99 o 
  -1   0 -18       12.14        8.69      2.81 o 
  -1   0 -20       27.96       45.98      8.62 o 
  -1   0 -22        0.40       -1.33      1.88 o 
  -1  -1  22       27.57       36.86      4.41 o 
   1   1 -21        0.19       -0.39      1.86 o 
  -1  -1  20       17.32       18.17      2.49 o 
  -1  -1  19       50.04       58.37      3.60 o 
   1  -1 -18       22.72       17.98      3.14 o 
   1  -1 -17       63.86       58.89      4.50 o 
   1  -1 -16        0.44       -0.94      4.38 o 
   1  -1 -15      158.27      151.87      5.79 o 
  -1   1  14      489.58      461.85     27.32 o 
   1  -1 -13       70.63       63.76      3.84 o 
   1  -1 -12       62.94       63.98      3.38 o 
   1   1 -11      515.51      517.32     27.95 o 
  -1  -1  10       43.53       32.20      2.18 o 
  -1  -1   9       35.96       37.65      2.13 o 
   1   1  -8      208.64      202.44      5.24 o 
   1   1  -7      211.01      202.16      7.56 o 
   1   1  -6      290.89      253.09     15.07 o 
  -1   1   5      288.62      208.72      6.88 o 
   1   1  -4        0.79        4.53      3.51 o 
  -1   1   3        9.33        9.43      2.37 o 
   1   1  -2      240.89      209.71      8.89 o 
  -1   1   1      113.29      127.58      4.56 o 
  -1   1   0     9875.38    10713.23    148.57 o 
   1   1   1      912.35      732.51      3.76 o 
  -1   1  -2     5580.24     4913.25     52.28 o 
   1   1   3       14.77        6.14      1.57 o 
   1  -1   4     2045.29     1671.89     69.09 o 
  -1   1  -5      485.82      482.74     22.08 o 
  -1   1  -6        4.15       26.47      2.61 o 
   1  -1   7       98.12       77.42      2.68 o 
  -1   1  -8       79.96       89.42      5.33 o 
   1  -1   9      248.77      225.90     11.02 o 
   1   1  10      197.31      156.73      7.24 o 
  -1  -1 -11       50.23       54.65      3.51 o 
   1  -1  12        2.81        0.57      2.54 o 
   1   1  13      208.11      211.07      6.17 o 
   1  -1  14       39.77       41.25      3.85 o 
  -1  -1 -15        7.03       10.50      3.45 o 
   1   1  16      191.95      206.94      8.91 o 
   1   1  17        7.39       11.60      3.05 o 
   1   1  18       10.96        7.98      2.54 o 
  -1   1 -19        1.89        0.40      2.31 o 
  -1   1 -20        1.07        0.95      2.22 o 
  -1  -1 -21       16.78       19.14      2.14 o 
  -1   2  22        1.12        0.53      1.19 o 
  -1   2  21       17.97       22.00      2.31 o 
  -1   2  20        6.42        8.28      2.23 o 
   1  -2 -19       37.65       47.31      3.29 o 
   1  -2 -18        5.81        3.69      2.78 o 
   1  -2 -17        3.84        4.19      3.05 o 
   1  -2 -16       24.88       17.80      3.61 o 
   1  -2 -15       72.05       63.52      4.91 o 
   1  -2 -14       40.52       53.71      4.55 o 
  -1   2  13      513.48      483.21     16.21 o 
  -1   2  12      122.85      128.22      8.79 o 
  -1   2  11       52.37       70.77      6.01 o 
  -1   2  10     1243.70     1086.01     27.76 o 
   1   2  -9     2031.31     1684.82     32.06 o 
  -1  -2   8      384.09      352.90     13.77 o 
   1   2  -7       25.64       45.02      3.97 o 
   1   2  -6        6.46       17.85      1.54 o 
   1   2  -5       63.00       84.12      6.54 o 
   1   2  -4       20.66        8.63      2.32 o 
  -1  -2   3     3274.52     2740.78     64.41 o 
   1   2  -2        3.89        8.99      1.73 o 
  -1   2   1     3408.13     3039.07     42.58 o 
   1   2   0     1206.61     1162.72     21.20 o 
  -1   2   0     1424.85     1581.31      7.96 o 
   1   2   1        2.80        3.29      1.01 o 
  -1   2  -1        3.31        1.51      2.07 o 
   1   2   2     5119.13     4757.51     40.73 o 
  -1   2  -3     4111.17     3516.01     28.29 o 
  -1  -2  -4      116.80      141.13      4.89 o 
  -1   2  -5        4.34        9.01      2.16 o 
  -1   2  -6      753.10      738.05     32.33 o 
  -1  -2  -7       73.92      116.04      6.95 o 
   1   2   8      237.17      226.84     11.12 o 
   1  -2   9        6.71       22.17      2.86 o 
  -1  -2 -10        4.87       13.76      3.52 o 
  -1  -2 -11      237.24      238.57     11.04 o 
  -1   2 -12       37.68       31.68      3.73 o 
   1   2  13        6.43        5.42      3.33 o 
  -1  -2 -14        5.74       10.68      3.62 o 
  -1   2 -15      177.17      188.65      9.20 o 
  -1  -2 -16        2.70        4.80      2.86 o 
  -1  -2 -17        6.81        5.94      2.86 o 
  -1   2 -18       12.68       12.14      3.16 o 
   1   2  19        0.15        0.43      2.40 o 
  -1  -2 -20       11.92       13.95      3.04 o 
   1   2  21        4.57        6.18      1.96 o 
  -1   3  21        3.36        0.80      1.44 o 
  -1   3  20       19.74       18.93      2.22 o 
  -1   3  19        1.34       -1.12      2.20 o 
   1   3 -18        0.03        0.28      2.75 o 
   1  -3 -17       21.18       26.08      3.62 o 
   1  -3 -16       38.10       42.64      4.36 o 
   1   3 -15        6.43        3.94      3.31 o 
  -1   3  14        1.12       -0.05      3.56 o 
  -1   3  13       28.24       21.45      5.03 o 
  -1   3  12      252.20      264.72     19.95 o 
  -1   3  11        1.92        2.56      2.37 o 
  -1   3  10      601.77      619.91     27.39 o 
   1   3  -9       15.58        9.74      1.95 o 
  -1   3   8      318.38      315.33     10.52 o 
   1   3  -7      676.70      661.16     22.92 o 
   1   3  -6      476.28      488.95      9.19 o 
   1   3  -5      233.44      199.61      3.92 o 
  -1  -3   4       26.43       33.88      4.04 o 
   1   3  -3      123.06      166.76      3.30 o 
   1   3  -2     1490.02     1467.07     15.86 o 
  -1   3   1       95.23       91.97      8.29 o 
   1   3  -1      364.72      390.42     12.60 o 
  -1   3   0      449.99      443.87     10.40 o 
   1   3   0      467.21      492.47      5.92 o 
  -1   3  -1        8.76       19.59      1.48 o 
  -1   3  -2       66.78       76.53      4.68 o 
   1   3   3       96.75       63.61      2.13 o 
   1   3   4      616.66      544.50     17.74 o 
   1   3   5      212.72      183.07      7.00 o 
   1   3   6        4.02        1.66      1.49 o 
   1   3   7       22.24       15.21      2.36 o 
  -1  -3  -8       86.60       84.39     10.24 o 
  -1  -3  -9       45.59       46.62      3.45 o 
   1   3  10      378.81      372.18     11.65 o 
  -1   3 -11      322.23      331.66     15.69 o 
  -1   3 -12      366.81      362.18     21.04 o 
   1   3  13       13.53       25.34      7.27 o 
   1   3  14      369.58      363.15     20.43 o 
  -1   3 -15       23.58       18.51      3.61 o 
  -1   3 -16      141.46      148.44      5.74 o 
  -1   3 -17        3.58        3.57      3.03 o 
  -1   3 -18        1.85        6.24      7.96 o 
  -1   3 -19       10.12       11.47      3.32 o 
   1   3  20        0.31       -0.52      3.56 o 
  -1   4  20        0.03        0.41      1.50 o 
  -1   4  19        8.93        7.42      2.10 o 
   1  -4 -18       16.21       27.98      3.54 o 
  -1   4  17        7.80       14.01      3.17 o 
  -1   4  16        2.48        1.66      2.70 o 
   1   4 -15       88.37       89.77      7.70 o 
  -1   4  14       28.08       27.83      3.38 o 
  -1   4  13      178.65      159.92      7.72 o 
   1   4 -12      242.87      202.87     10.59 o 
   1   4 -11        2.60        4.82      9.01 o 
  -1   4  10       83.71       69.05      4.29 o 
  -1   4   9       94.44       74.12      6.33 o 
  -1   4   8      126.80      110.69      4.10 o 
   1   4  -7      511.67      458.72     23.98 o 
  -1   4   6       42.99       30.37      5.22 o 
   1   4  -5       52.90       26.18      2.47 o 
   1   4  -4      269.94      216.15      9.27 o 
  -1   4   3        3.58       25.38      3.30 o 
   1   4  -2       47.79       60.77      2.65 o 
  -1   4   1        1.93        6.82      1.34 o 
  -1   4   0      114.01       80.68      2.71 o 
   1   4   1       55.66       30.89      1.95 o 
  -1   4  -2      926.22      801.95     24.45 o 
   1  -4   3      839.07      929.12     12.09 o 
   1  -4   4      261.18      315.85     10.62 o 
  -1   4  -5       19.10       22.15      2.52 o 
   1   4   6        1.86        3.17      1.98 o 
   1   4   7       11.47       15.62      2.24 o 
  -1   4  -8       86.88       78.65      3.73 o 
  -1   4  -9       42.52       62.99      5.48 o 
  -1   4 -10        0.98        2.09      2.65 o 
  -1   4 -11       38.02       38.79      4.32 o 
   1   4  12       23.32       21.04      3.48 o 
  -1   4 -13       60.86       44.61      3.86 o 
  -1   4 -14       53.33       47.45      3.95 o 
  -1   4 -15        8.25        7.32      3.08 o 
  -1   4 -16        0.09        1.95      2.55 o 
  -1   4 -17        0.39        1.06      2.39 o 
  -1  -4 -18       27.54       36.32      2.83 o 
   1   4  19        3.83        7.93      2.45 o 
  -1   5  19        3.67        3.65      1.52 o 
  -1   5  18       10.92        9.38      2.19 o 
   1   5 -17       54.31       69.31      5.97 o 
  -1   5  16        0.34        2.74      2.86 o 
  -1   5  15       11.19       11.68      3.30 o 
   1   5 -14       32.65       24.38      3.41 o 
   1   5 -13       54.75       34.53      5.15 o 
  -1   5  12       60.65       71.31      4.73 o 
   1   5 -11      206.21      232.24     15.68 o 
  -1   5  10        3.43        5.64      3.54 o 
  -1   5   9        0.34       -0.44      2.78 o 
   1   5  -8        1.20        5.89      2.92 o 
   1   5  -7       66.46       64.11      4.98 o 
   1   5  -6        8.51        9.00      2.72 o 
   1   5  -5      159.91      164.68     13.08 o 
   1   5  -4       19.96       24.00      2.45 o 
   1   5  -3        3.25        3.50      1.76 o 
   1   5  -2      168.86      180.61      8.91 o 
   1   5  -1      315.83      310.91     12.95 o 
   1   5   0      206.32      233.70      4.97 o 
  -1   5   0      315.20      343.78      6.95 o 
   1   5   1      601.99      545.24     25.65 o 
  -1   5  -1      602.08      494.32      8.97 o 
   1   5   2        0.50        2.83      1.93 o 
  -1   5  -3        1.42        9.54      1.93 o 
   1   5   4       14.06        8.91      2.82 o 
  -1   5  -5       13.67       14.87      2.73 o 
  -1   5  -6       29.33       37.87      4.65 o 
  -1   5  -7      115.86      121.43      5.87 o 
  -1   5  -8       81.12       88.31      5.49 o 
  -1   5  -9       23.14       19.59      4.25 o 
  -1   5 -10       15.13       11.26      3.58 o 
  -1   5 -11       66.23       50.23      4.66 o 
  -1   5 -12        0.04       -2.26      3.08 o 
  -1   5 -13       83.14       87.52      4.89 o 
  -1   5 -14        0.52       -1.47      2.80 o 
   1   5  15        3.49        4.44      2.56 o 
   1   5  16        0.01        0.18      2.65 o 
   1   5  17       13.20       18.38      2.62 o 
  -1   5 -18        0.80        3.05      1.83 o 
  -1   6  17        4.59        5.28      1.69 o 
   1   6 -16        2.93        4.86      2.17 o 
  -1   6  15       49.32       36.60      3.09 o 
  -1   6  14        2.91        1.71      2.60 o 
  -1   6  13        1.13       -0.35      2.61 o 
   1   6 -12       11.98       27.95      3.60 o 
  -1   6  11       52.13       41.97      4.07 o 
  -1   6  10       21.86       31.53      3.76 o 
  -1   6   9      104.60       96.60      7.88 o 
   1   6  -8        0.14        4.91      3.26 o 
   1   6  -7       10.71       11.89      3.31 o 
   1   6  -6      232.33      208.97      8.50 o 
   1   6  -5       25.43       30.12      4.37 o 
  -1   6   4        4.61        6.97      3.02 o 
  -1   6   3        6.45        6.06      3.18 o 
  -1   6   2       13.44       10.22      3.28 o 
   1   6  -1       54.07       37.54      3.96 o 
  -1   6   0      144.36      171.50     14.40 o 
  -1   6  -1        9.32       10.54      5.65 o 
  -1   6  -1       11.06       13.53      3.80 o 
   1   6   2        9.60       16.86      3.66 o 
  -1   6  -2       48.92       77.46      5.37 o 
  -1   6  -3      217.37      187.25      8.77 o 
  -1   6  -4        5.57        7.81      3.19 o 
  -1   6  -5       11.04       24.74      3.65 o 
  -1   6  -6       30.18       23.37      3.63 o 
  -1   6  -7       28.86       37.48      3.92 o 
  -1   6  -8       57.85       54.90      4.77 o 
  -1   6  -9       66.53       78.77      4.62 o 
   1   6  10       20.78        7.37      3.62 o 
   1   6  11       15.34       24.21      3.58 o 
  -1   6 -12        9.71        6.85      2.99 o 
   1   6  13        8.74       18.94      4.17 o 
  -1  -6 -14       21.68       48.18      4.73 o 
  -1   6 -15        0.83        5.96      2.24 o 
  -1   6 -16        8.71        8.08      1.98 o 
   1   7 -15        0.16        1.61      3.16 o 
   1  -7 -14       44.56       48.97      6.06 o 
   1   7 -13        8.34       10.74      2.28 o 
   1   7 -12        7.88       10.91      2.57 o 
   1   7 -11        4.83        8.33      3.51 o 
   1   7 -10       20.09       14.99      2.83 o 
  -1   7   9       18.98       20.31      3.11 o 
   1   7  -8       26.03       26.42      4.73 o 
  -1   7   7        5.09       13.55      3.05 o 
  -1   7   6       11.51       16.77      3.25 o 
   1   7  -5       14.08       30.47      3.63 o 
   1   7  -4        0.14        1.22      3.08 o 
   1   7  -3        3.65       -1.01      3.13 o 
   1   7  -2       83.58       90.01      9.09 o 
  -1   7   1       41.12       36.06      3.96 o 
   1   7   0       28.06       22.98      3.69 o 
   1   7   1      115.99      142.11      7.59 o 
  -1   7  -2       81.51       91.62      6.25 o 
  -1   7  -3       70.70       90.70      7.26 o 
  -1   7  -4      102.17      110.34      5.00 o 
  -1   7  -5        8.44        5.57      3.15 o 
   1   7   6       19.03       14.84      3.30 o 
   1   7   7       35.42       37.51      5.30 o 
   1   7   8       51.58       62.05      4.08 o 
  -1   7  -9        3.67        4.88      2.77 o 
  -1   7 -10       25.40       24.90      3.12 o 
  -1   7 -11        0.02        1.50      2.35 o 
  -1   7 -12        6.19        2.47      2.17 o 
  -1   7 -13        2.80       10.93      2.11 o 
  -1  -7 -14        1.58       -0.60      1.84 o 
   1   8 -11        3.64        1.36      1.63 o 
  -1   8  10        0.16        0.78      1.90 o 
  -1   8   9       11.40        9.35      2.01 o 
  -1   8   8        0.14        0.23      2.39 o 
  -1   8   7       38.72       53.50      4.32 o 
  -1   8   6        1.89        1.80      2.23 o 
   1   8  -5       33.98       38.17      3.79 o 
  -1   8   4        4.91        8.47      2.46 o 
   1   8  -3       74.23       71.88      3.74 o 
   1   8  -2       15.49       11.80      3.20 o 
   1   8  -1       34.00       36.23      3.33 o 
  -1   8   0        0.52       -1.32      2.67 o 
  -1   8  -1        4.56        9.20      2.81 o 
  -1   8  -2        0.09       -0.53      2.51 o 
   1   8   3       11.19       10.39      2.61 o 
   1   8   4        0.04       -0.84      2.37 o 
  -1   8  -5       10.45       14.10      2.76 o 
  -1   8  -6        3.00        2.83      2.22 o 
  -1   8  -7        1.55        1.76      2.32 o 
   1   8   8        4.34        0.78      3.58 o 
   1   8   9       39.23       48.38      6.42 o 
   1   8  10        0.03       -0.74      3.37 o 
   1   8  11        4.72        9.60      1.60 o 
   1   9  -5        2.54        0.64      1.52 o 
   1   9  -4       31.74       28.16      2.09 o 
   1   9  -3        3.57        4.84      1.90 o 
   1   9  -2        2.11        1.63      1.87 o 
  -1   9   1        1.43       -1.43      1.95 o 
  -1   9   0       11.30       10.19      2.13 o 
  -1   9  -1        0.48       -0.32      1.87 o 
  -1   9  -2       15.17       14.87      2.00 o 
   1   9   3        1.62       -0.39      1.56 o 
   1   9   4        0.17        0.82      1.46 o 
   1   9   5        0.53        0.53      1.42 o 
   1   9   6       32.23       27.54      1.79 o 
  -2   0  22       30.12       40.35      2.12 o 
  -2   0  20        0.56        2.14      2.01 o 
   2   0 -18       69.78       66.99      9.19 o 
   2   0 -16      473.30      455.40     10.51 o 
   2   0 -14      137.62      114.71      5.17 o 
  -2   0  12      738.91      678.69     24.96 o 
  -2   0  10     3243.64     3341.14     59.57 o 
   2   0  -8      747.69      722.92     10.41 o 
  -2   0   6     4984.86     4355.19     10.73 o 
  -2   0   4      767.61      699.05     32.20 o 
  -2   0   2     3134.32     3615.98     33.41 o 
   2   0   0     3861.02     4376.07     15.84 o 
   2   0   2     5167.45     6142.34     86.12 o 
  -2   0  -4     1066.03      892.81      8.36 o 
  -2   0  -6      750.29      869.73     35.86 o 
  -2   0  -8       32.99       20.15      2.81 o 
  -2   0 -10       28.27       31.12      3.15 o 
   2   0  12      338.54      374.45      7.46 o 
   2   0  14      514.55      531.22      9.48 o 
   2   0  16        7.92       14.73      3.20 o 
   2   0  18        0.40        0.94      3.24 o 
  -2   0 -20       32.12       32.94      2.77 o 
  -2  -1  22        1.71        1.36      1.73 o 
  -2   1  21        7.25        6.96      1.88 o 
  -2  -1  20       20.37       17.64      3.24 o 
  -2   1  19        0.73        2.75      2.57 o 
  -2   1  18        1.34        1.07      2.82 o 
  -2  -1  17      379.58      381.40     12.04 o 
   2  -1 -16      191.29      192.04      7.16 o 
   2   1 -15      124.71      106.53     10.94 o 
  -2   1  14      254.26      247.54     13.52 o 
  -2   1  13       14.49       27.71      2.92 o 
   2   1 -12       10.00       12.99      2.60 o 
  -2   1  11     1154.02     1133.02     23.67 o 
  -2   1  10        2.75        4.36      1.47 o 
   2   1  -9      875.34      760.42     20.92 o 
  -2  -1   8     1625.10     1805.74     21.25 o 
  -2  -1   7     2208.55     2605.21     12.05 o 
   2   1  -6     1328.32     1377.49     10.16 o 
   2   1  -5     5589.22     6197.79     42.73 o 
   2   1  -4      244.81      220.93      2.08 o 
   2   1  -3      307.21      276.54      5.57 o 
   2   1  -2     1260.01     1052.36     13.50 o 
   2   1  -1      203.74      205.91      9.33 o 
  -2   1  -1    28563.69    30892.03   1940.56 o 
  -2   1  -2    13801.56    14534.99    182.04 o 
   2  -1   3     6622.65     7209.46     98.28 o 
   2   1   4       50.85       98.59     10.56 o 
   2  -1   5     1585.50      680.83    240.27 o 
   2   1   6      493.76      533.91     33.41 o 
   2   1   7      983.35      876.24     47.20 o 
   2  -1   8        1.57        7.01      2.58 o 
  -2  -1  -9      500.54      493.66     22.48 o 
   2  -1  10       99.59       75.65      5.03 o 
   2  -1  11       43.15       44.14      3.74 o 
   2   1  12       47.58       42.73      4.98 o 
   2  -1  13      198.02      207.02      6.14 o 
  -2  -1 -14       63.46       66.42      4.66 o 
   2  -1  15       55.19       32.76      5.33 o 
  -2   1 -16      101.18       79.64      7.64 o 
   2   1  17       91.03      118.46      5.12 o 
   2  -1  18       22.07       19.30      2.98 o 
  -2  -1 -19       23.23       26.34      3.65 o 
  -2   1 -20        0.25        2.76      2.08 o 
   2   1  21        3.36        0.74      1.69 o 
  -2   2  22        2.28        4.24      1.23 o 
  -2   2  21       34.05       35.57      2.29 o 
   2   2 -20        3.42        4.85      2.14 o 
   2   2 -19       37.15       35.34      4.09 o 
   2  -2 -18       72.19       87.87      6.92 o 
  -2   2  17       30.33       33.00      3.89 o 
   2  -2 -16       97.51      101.41      7.18 o 
   2  -2 -15       17.63       11.04      3.98 o 
   2   2 -14      171.41      159.31     10.06 o 
   2  -2 -13      180.46      171.15     14.64 o 
  -2   2  12       22.31       29.96      2.62 o 
  -2   2  11        3.17       15.14      2.09 o 
   2   2 -10      449.17      490.51     10.56 o 
   2   2  -9      159.97      169.71      5.05 o 
  -2   2   8      770.97      781.98     22.47 o 
  -2   2   7     1388.88     1390.46     27.23 o 
   2   2  -6      271.20      229.51     10.73 o 
   2   2  -5      300.09      246.54      4.76 o 
   2   2  -4       22.17       18.00      1.80 o 
  -2  -2   3     1059.47     1141.82     22.90 o 
  -2   2   2      617.46      454.63     13.00 o 
  -2   2   1     1134.87     1012.45     27.78 o 
   2   2  -1     1246.54     1125.03     24.03 o 
  -2   2   0        3.78        3.52      0.81 o 
   2   2   0      209.03      202.97      2.92 o 
  -2   2  -1     4900.12     4230.36     20.83 o 
  -2   2  -2      868.65      916.67      8.37 o 
  -2  -2  -3     1381.65     1305.38     27.19 o 
   2  -2   4     1758.49     1617.16     20.80 o 
   2   2   5       65.61       40.78      3.82 o 
   2   2   6       56.60       64.52      9.37 o 
   2  -2   7       81.73       67.79      4.99 o 
   2   2   8      203.01      237.01     17.21 o 
   2  -2   9      283.52      175.12     15.07 o 
  -2  -2 -10       17.58       18.63      4.10 o 
  -2  -2 -11      290.13      301.15     10.89 o 
  -2  -2 -12        6.44        9.55      3.69 o 
   2  -2  13       41.48       46.21      5.57 o 
  -2   2 -14       22.99       19.06      3.45 o 
  -2   2 -15      108.49       97.75      9.76 o 
  -2   2 -16        8.84        9.29      3.52 o 
  -2  -2 -17        8.17       10.55      4.78 o 
   2   2  18       18.13       17.73      3.29 o 
  -2   2 -19        0.93        8.63      2.74 o 
  -2   2 -20        0.53        0.80      2.02 o 
   2   2  21        1.96        2.96      1.23 o 
  -2   3  21        4.63        6.10      1.35 o 
  -2   3  20       57.63       60.12      2.92 o 
   2   3 -19        7.14        6.55      2.44 o 
   2  -3 -18       61.18       69.00      4.11 o 
   2   3 -17        3.09        7.17      3.23 o 
  -2   3  16      102.38      107.52      9.45 o 
   2  -3 -15       27.56       33.60      6.09 o 
  -2   3  14       77.64       70.22      5.10 o 
  -2   3  13       35.13       35.27      3.82 o 
  -2   3  12      432.08      371.85     30.18 o 
  -2   3  11       79.99       60.69      8.34 o 
   2   3 -10      643.64      598.99      9.72 o 
  -2   3   9      117.96      120.56      3.96 o 
  -2   3   8      470.89      439.01     12.26 o 
   2   3  -7       34.52       43.52      2.36 o 
   2   3  -6       15.23       15.04      3.98 o 
   2   3  -5      795.62      782.65     11.58 o 
   2   3  -4     2162.63     2075.16     38.79 o 
  -2   3   2      250.91      236.58      7.00 o 
  -2   3   1       32.73       66.20      2.70 o 
   2   3   0       31.93       34.58      3.29 o 
  -2   3   0       37.70       48.33      2.54 o 
  -2   3  -1     1024.01     1073.84     88.85 o 
  -2   3  -1     1209.22     1711.56     11.41 o 
  -2   3  -2       49.62       37.66      2.91 o 
  -2   3  -2       58.60       64.22      3.00 o 
  -2   3  -3       48.84       39.07      2.66 o 
   2  -3   4     2188.38     2198.27     41.85 o 
  -2  -3  -5      148.97      149.76      3.79 o 
   2   3   6       16.17       27.26      3.10 o 
   2  -3   7        8.93       12.17      2.42 o 
   2   3   8        0.28        5.57      2.48 o 
  -2  -3  -9       26.80       30.79      3.64 o 
   2   3  10       98.67       85.77      7.05 o 
  -2  -3 -11       18.76       27.86      5.64 o 
   2   3  12       35.34       25.85      4.50 o 
   2   3  13        7.03        4.90      5.44 o 
  -2   3 -14       34.72       26.45      3.66 o 
  -2   3 -15       19.21       24.68      3.71 o 
  -2   3 -16       11.93       11.07      3.30 o 
   2   3  17       18.28       15.84      4.25 o 
  -2   3 -18        6.61        7.76      2.60 o 
   2   3  19        0.07       -0.75      2.04 o 
   2   3  20        1.99        1.36      1.63 o 
  -2   4  20        1.93        1.91      1.68 o 
  -2   4  19       17.78       10.98      2.35 o 
   2  -4 -18       29.05       29.60      3.34 o 
   2  -4 -17        8.71       12.97      3.48 o 
   2  -4 -16        1.43        1.80      3.73 o 
   2  -4 -15       93.53       98.37      4.92 o 
  -2   4  14      115.98      101.78      5.28 o 
   2   4 -13       52.89       47.80      5.24 o 
   2  -4 -12      206.55      188.62     10.29 o 
   2   4 -11      128.41      144.50      8.36 o 
   2   4 -10       54.01       40.99      4.34 o 
  -2   4   9      295.64      276.55     17.55 o 
  -2   4   8       17.69       21.16      2.83 o 
   2   4  -7      147.81      150.21      4.30 o 
   2   4  -6        7.63        5.17      1.74 o 
   2   4  -5        0.30        3.93      1.98 o 
   2   4  -4     1049.86     1005.55     11.92 o 
  -2   4   3      410.61      534.58     17.82 o 
   2   4  -2      372.19      410.49     12.30 o 
  -2   4   1     1121.59     1170.21     32.34 o 
   2   4   0        5.52        4.19      1.95 o 
  -2   4  -1      483.01      433.56      7.85 o 
   2   4   2      640.80      592.48     15.39 o 
  -2   4  -3      431.11      478.03     11.04 o 
  -2   4  -4       36.50       45.11      3.87 o 
  -2  -4  -5      291.46      228.15      6.61 o 
   2   4   6       19.37       22.59      3.25 o 
   2   4   7       84.60       68.98      6.72 o 
   2   4   8       39.70       51.83      4.25 o 
  -2   4  -9       18.72        7.11      2.97 o 
  -2   4 -10       23.15       27.66      4.79 o 
  -2   4 -11       38.45       32.85      3.67 o 
  -2   4 -12        1.45        0.22      3.27 o 
  -2   4 -13        2.28        4.76      3.07 o 
  -2   4 -14      160.03      172.20      8.82 o 
  -2  -4 -15       60.26       53.45      5.00 o 
  -2   4 -16       10.86        8.21      2.77 o 
  -2  -4 -17       36.17       37.84      3.07 o 
   2   4  18       15.03       19.94      3.51 o 
   2   4  19        3.09        6.29      1.57 o 
   2   5 -19       10.15       10.63      2.40 o 
  -2   5  18        4.61        4.64      2.02 o 
   2   5 -17        4.59        6.44      2.59 o 
   2   5 -16       30.78       31.66      3.93 o 
  -2   5  15       12.36       10.27      3.24 o 
   2   5 -14       26.40       27.43      7.84 o 
   2   5 -13        4.78        2.46      3.09 o 
   2   5 -12       19.06       20.17      4.28 o 
  -2   5  11      711.25      639.98     30.81 o 
  -2   5  10       53.26       53.74      4.61 o 
  -2   5   9        6.04        5.55      2.94 o 
   2   5  -8      107.22      108.53      7.83 o 
   2   5  -7       46.95       42.37      4.54 o 
   2   5  -6        4.33        6.08      2.61 o 
   2   5  -5      333.51      314.20     11.84 o 
   2   5  -4       13.46       14.11      2.29 o 
   2   5  -3       92.01       96.57      3.91 o 
  -2   5   2        2.10        3.57      1.70 o 
  -2   5   1       11.39       11.03      2.52 o 
  -2   5   0        0.09        4.44      1.88 o 
   2   5   1      256.94      263.90     13.10 o 
  -2   5  -2        0.02        5.66      1.90 o 
  -2   5  -3      205.51      206.76      7.86 o 
   2   5   4       17.09       16.66      2.90 o 
  -2   5  -5      431.80      434.86     20.98 o 
  -2   5  -6      417.35      440.48     16.29 o 
  -2   5  -7      614.33      517.38     28.99 o 
   2   5   8       50.15       48.25      6.84 o 
  -2   5  -9      168.53      162.76      6.22 o 
  -2   5 -10       24.07       10.33      3.60 o 
  -2   5 -11        0.24       -1.49      3.24 o 
   2   5  12        4.03        4.22      3.07 o 
   2   5  13       38.77       52.90      6.19 o 
  -2   5 -14        9.45        8.98      2.94 o 
   2   5  15       26.10       32.02      3.12 o 
   2   5  16       11.76       10.67      2.38 o 
  -2  -5 -17        4.07        2.53      1.91 o 
   2  -6 -17        0.78        2.54      1.73 o 
   2   6 -16       42.81       51.75      3.91 o 
   2   6 -15        1.94       -1.15      2.32 o 
  -2   6  14        3.40        4.08      2.62 o 
   2   6 -13        3.77        6.26      2.98 o 
  -2   6  12       15.98       11.54      3.86 o 
  -2   6  11        0.04        8.03      3.98 o 
   2   6 -10      218.09      203.19     14.03 o 
   2   6  -9        9.53       11.58      3.36 o 
   2   6  -8        5.43        7.43      3.17 o 
  -2   6   7        6.10        6.61      3.22 o 
   2   6  -6        6.68        6.43      3.07 o 
  -2   6   5       23.42       16.60      3.72 o 
  -2   6   4       82.19       75.03      5.46 o 
   2   6  -3        3.86        3.20      2.87 o 
   2   6  -2        1.09        0.19      4.46 o 
  -2   6   1       52.65       48.19      5.63 o 
  -2   6   0       17.48       15.94      3.44 o 
  -2   6   0       18.29       15.08      4.03 o 
  -2   6  -1        4.48        2.57      3.08 o 
  -2   6  -1       22.25       23.72      4.14 o 
   2   6   2       98.22       90.45      5.79 o 
  -2   6  -2      117.12      107.18      5.60 o 
   2   6   3      104.51       91.95      7.50 o 
   2   6   4      242.65      301.32     11.35 o 
  -2   6  -5      158.22      128.59      9.13 o 
  -2   6  -6        8.50        4.36      3.23 o 
   2   6   7        0.28       -0.73      3.59 o 
  -2   6  -8       87.54       83.85      9.07 o 
   2   6   9        9.01       10.50      4.53 o 
   2   6  10        1.53        2.40      2.95 o 
   2   6  11        0.29        2.42      2.97 o 
  -2   6 -12        3.14        0.53      3.88 o 
   2   6  13        1.73        2.32      2.42 o 
  -2   6 -14       17.33       13.25      2.45 o 
  -2   6 -15        2.29       -0.25      1.70 o 
   2   6  16        1.60        1.30      1.47 o 
   2  -7 -15        1.34        3.42      1.52 o 
  -2   7  14        5.04        6.33      1.86 o 
   2   7 -13        0.66       -1.68      2.06 o 
   2   7 -12       12.31        5.98      2.38 o 
   2   7 -11        7.69        7.15      3.31 o 
   2   7 -10       30.64       33.54      4.83 o 
  -2   7   9       11.12       10.73      2.89 o 
  -2   7   8        2.40        1.88      2.65 o 
  -2   7   7       20.16       19.72      3.15 o 
   2   7  -6       10.84       10.42      3.05 o 
   2   7  -5       66.16       51.47      7.26 o 
   2   7  -4       26.65       24.67      3.44 o 
  -2   7   3      118.39      127.91     10.50 o 
  -2   7   2      183.14      158.57      6.74 o 
   2   7  -1       52.67       52.37      4.55 o 
   2   7   0       24.47       24.42      3.17 o 
  -2   7  -1        0.33       -0.87      3.52 o 
   2   7   2        9.65        9.67      3.28 o 
  -2   7  -3       57.13       50.62      4.72 o 
   2   7   4        6.63        9.79      3.29 o 
   2   7   5        3.67        1.93      2.92 o 
  -2   7  -6        6.70        5.08      2.96 o 
  -2   7  -7       29.49       37.37      3.71 o 
   2   7   8        7.96        9.77      2.87 o 
  -2   7  -9        3.05        0.84      2.58 o 
   2   7  10        6.49        4.49      2.41 o 
   2   7  11        6.45       10.72      2.37 o 
  -2   7 -12       13.41       18.55      2.27 o 
  -2   7 -13        4.47        3.20      2.07 o 
   2   7  14        0.02        5.65      1.39 o 
  -2   8  10        2.62        5.91      2.14 o 
  -2   8   9       14.17       15.42      3.68 o 
  -2   8   8        1.35        0.82      2.05 o 
  -2   8   7        0.31       -0.32      3.53 o 
  -2   8   6        7.23       10.03      2.34 o 
  -2   8   5       43.45       47.91      3.21 o 
   2   8  -4       22.36       10.64      2.52 o 
  -2   8   3        1.53       -0.15      2.32 o 
  -2   8   2       43.84       40.37      5.58 o 
   2   8  -1        1.33        0.12      2.83 o 
  -2   8   0       10.27       15.80      4.40 o 
   2   8   1        0.26       -1.35      2.48 o 
   2   8   2        1.86        3.50      2.52 o 
   2   8   3        3.50        3.32      2.49 o 
  -2   8  -4        1.07        0.36      2.40 o 
  -2   8  -5       24.72       31.23      5.02 o 
   2   8   6        0.01        2.93      2.17 o 
   2   8   7        3.56        1.62      2.24 o 
  -2   8  -8        1.45        1.54      2.04 o 
   2   8   9        2.82        0.35      1.62 o 
   2   8  10       10.89       12.98      1.80 o 
   2   8  11        0.41        1.67      1.22 o 
   2   9  -6        1.14        2.55      1.37 o 
  -2   9   5        1.07        2.88      1.57 o 
  -2   9   4        0.72        1.11      1.65 o 
  -2   9   3        4.03        5.89      2.56 o 
   2   9  -2       16.45       20.75      2.30 o 
  -2   9   1        1.81        3.42      1.87 o 
  -2   9   0        1.60       -0.22      1.79 o 
   2   9   1        7.34       10.90      1.94 o 
   2   9   2        4.10        3.76      2.35 o 
  -2   9  -3        2.14        1.01      1.39 o 
   2   9   4        0.51       -0.20      1.43 o 
   2   9   5        0.68       -0.97      1.26 o 
  -3   0  22       36.66       35.94      2.34 o 
   3   0 -20        1.23        0.79      2.29 o 
  -3   0  18       37.37       37.31      3.65 o 
   3   0 -16      743.61      689.21     12.48 o 
   3   0 -14      166.12      161.54      6.12 o 
   3   0 -12       49.91       55.41      3.34 o 
   3   0 -10      268.48      267.83      4.78 o 
   3   0  -8     2834.55     3098.28     81.63 o 
  -3   0   6     1293.09     1217.05     22.62 o 
  -3   0   4       34.90       18.63      2.29 o 
   3   0  -2     1948.90     1853.28     32.34 o 
  -3   0   0     2381.56     2546.28     16.06 o 
  -3   0  -2      543.13      552.00     22.58 o 
   3   0   4     1273.67     1153.88     49.81 o 
  -3   0  -6     1106.42     1047.51     73.54 o 
  -3   0  -8      177.69      197.43      5.74 o 
  -3   0 -10      273.03      338.37      7.54 o 
   3   0  12       16.58       16.87      3.28 o 
   3   0  14        3.97        5.32      2.76 o 
  -3   0 -16       43.38       69.78      4.67 o 
  -3   0 -18       51.97       29.84      3.46 o 
  -3   0 -20        0.27       -0.83      1.79 o 
  -3  -1  22        5.00        6.57      1.60 o 
  -3  -1  21       21.89       24.13      2.27 o 
  -3  -1  20       51.49       48.30      4.44 o 
   3   1 -19       16.02       13.62      2.88 o 
   3   1 -18        9.04       10.79      3.42 o 
   3  -1 -17       11.13       13.15      4.11 o 
   3   1 -16      302.07      281.26      8.92 o 
   3   1 -15       72.00       80.57      4.89 o 
   3   1 -14       30.20       27.51      9.13 o 
   3  -1 -13      433.45      369.56     14.18 o 
   3  -1 -12       21.26       22.08      2.40 o 
   3  -1 -11       49.49       38.82      2.67 o 
  -3   1  10       98.14       90.38      3.19 o 
  -3   1   9       84.21       82.08      5.60 o 
   3   1  -8     4740.00     4833.76     63.37 o 
   3   1  -7     1110.06     1007.39      7.47 o 
  -3  -1   6       50.51       82.79      4.61 o 
   3   1  -5       39.44       50.72      1.23 o 
  -3   1   4       17.71       14.77      0.68 o 
   3   1  -3     1277.28     1245.08     12.15 o 
  -3   1   2     1137.95      859.56      6.16 o 
  -3  -1   1      782.72      900.16     30.61 o 
  -3   1   0     3537.13     2887.47    107.64 o 
   3   1   0     3678.69     3080.08     11.40 o 
  -3   1  -1     1613.55     1292.35     17.76 o 
  -3  -1  -2      720.67      725.55     17.78 o 
   3   1   3      140.33      182.83      8.46 o 
  -3  -1  -4      245.38      265.22      8.79 o 
  -3  -1  -5      233.24      119.52      5.37 o 
  -3   1  -6      271.39      321.20     26.25 o 
   3  -1   7       54.29       64.27      4.03 o 
   3  -1   8      296.51      320.88     22.20 o 
  -3  -1  -9        6.12        1.79      2.83 o 
  -3  -1 -10       14.09       11.99      3.10 o 
   3  -1  11       55.38       53.78      4.60 o 
  -3  -1 -12       70.55       83.13      6.51 o 
   3  -1  13        8.83        5.24      3.25 o 
  -3  -1 -14        5.57        8.10      3.33 o 
   3   1  15      112.28      151.43      5.78 o 
  -3   1 -16       44.20       75.01      5.09 o 
  -3  -1 -17        0.01        3.84      3.18 o 
  -3   1 -18        3.91        1.89      2.65 o 
  -3  -1 -19        3.07        2.54      2.35 o 
  -3   1 -20        3.09        1.09      1.88 o 
  -3   2  22        2.46        3.90      1.20 o 
  -3  -2  21       90.70      106.72     10.89 o 
  -3  -2  20       16.02       13.96      2.48 o 
   3   2 -19       34.23       33.98      4.85 o 
   3   2 -18        1.42        3.32      2.78 o 
   3  -2 -17       60.78       59.01      4.76 o 
  -3   2  16        0.18        0.85      3.50 o 
   3   2 -15      149.08      139.98      7.26 o 
   3  -2 -14      184.67      184.69      6.59 o 
  -3   2  13      784.57      746.91     43.58 o 
   3  -2 -12      357.70      360.49     27.27 o 
  -3   2  11      631.02      625.90      8.78 o 
  -3   2  10      105.85      111.98      5.48 o 
   3   2  -9      133.60       81.71      4.08 o 
   3   2  -8       85.58       87.74      3.05 o 
  -3   2   7     1320.25     1222.40     10.49 o 
   3   2  -6      101.24       82.42      2.73 o 
   3   2  -5      278.24      298.87      4.59 o 
  -3   2   4      302.42      369.32     12.35 o 
  -3   2   3      102.00      168.01      5.56 o 
  -3  -2   2        0.48        1.65      1.07 o 
  -3  -2   1     1958.79     1846.61     41.30 o 
  -3   2   0       29.89       22.24      4.88 o 
  -3  -2  -1      845.55      821.08     90.29 o 
   3   2   2      239.86      242.30      8.44 o 
  -3   2  -3       51.40       45.31      3.01 o 
  -3  -2  -4      997.67     1068.16     32.32 o 
  -3  -2  -5     1342.26     1451.18     25.05 o 
   3  -2   6        1.56        7.22      2.40 o 
  -3  -2  -7       29.83       33.38      8.70 o 
   3   2   8       32.56       43.52      3.52 o 
   3  -2   9        0.74        1.23      2.71 o 
  -3  -2 -10        0.44       -2.25      2.79 o 
  -3  -2 -11       99.65      129.28      9.94 o 
  -3   2 -12        5.26        7.53      5.93 o 
  -3   2 -13       41.79       50.90      5.45 o 
  -3   2 -14        7.51       10.87      3.38 o 
  -3   2 -15       13.74       18.44      3.52 o 
  -3   2 -16        0.14        0.58      3.15 o 
  -3   2 -17      143.86      170.23     11.78 o 
  -3  -2 -18        3.01        7.22      2.88 o 
  -3   2 -19        3.21        4.07      2.31 o 
  -3   2 -20        4.32        2.51      1.82 o 
  -3   3  21        6.34        4.84      6.17 o 
   3   3 -20       22.82       26.38      2.49 o 
   3   3 -19        0.33        0.56      2.27 o 
   3  -3 -18       63.78       70.97      6.73 o 
   3   3 -17        5.31       11.10      3.17 o 
   3   3 -16        7.38        4.99      3.92 o 
  -3   3  15        5.45       10.88      3.58 o 
   3   3 -14      137.89      138.29      6.16 o 
   3   3 -13        5.05        3.22      3.56 o 
  -3   3  12      251.43      265.09     21.14 o 
   3   3 -11       31.63       26.41      6.91 o 
  -3   3  10       72.08       67.94      3.44 o 
  -3   3   9      357.02      347.62      6.60 o 
   3   3  -8      196.21      209.02      6.24 o 
  -3   3   7       23.07       26.53      4.20 o 
   3   3  -6      167.45      139.81      7.45 o 
  -3   3   5       66.68       64.03      2.76 o 
   3   3  -4      901.41      824.57     21.07 o 
  -3   3   3       38.18       38.30      2.75 o 
  -3  -3   2      603.40      504.50     26.06 o 
  -3   3   1      254.65      222.55      9.05 o 
  -3   3   0       57.33       41.35      1.92 o 
  -3   3   0       67.70       54.00      2.83 o 
   3   3   1       99.51       86.99      4.68 o 
  -3   3  -1      117.51      111.81      3.62 o 
  -3  -3  -2      603.25      535.34      7.97 o 
  -3   3  -3        4.11        4.86      2.62 o 
  -3  -3  -4     2683.57     2350.23     50.04 o 
  -3  -3  -5      107.77      103.51      9.93 o 
   3  -3   6      163.71      100.56      5.49 o 
   3  -3   7        8.00        7.39      4.10 o 
  -3  -3  -8       15.13       23.78      3.93 o 
   3   3   9        5.68       10.20      3.73 o 
   3  -3  10        8.34       25.01      5.17 o 
   3  -3  11       35.69       19.35      5.46 o 
  -3   3 -12       73.03       81.30      7.59 o 
  -3   3 -13        9.16       11.54      3.52 o 
  -3   3 -14       65.55       60.35      4.30 o 
  -3   3 -15       36.71       53.86      4.03 o 
  -3  -3 -16        0.68       -1.80      2.82 o 
  -3   3 -17        3.99        4.80      2.52 o 
  -3   3 -18       15.46       17.08      3.65 o 
   3   3  19        1.16        2.48      1.87 o 
   3   4 -20        7.33        4.68      1.73 o 
   3   4 -19       42.62       54.67      4.03 o 
   3   4 -18       16.35       15.47      3.02 o 
   3  -4 -17        2.43        3.34      3.37 o 
   3   4 -16       82.06       95.92      5.96 o 
   3   4 -15       59.48       56.26      4.93 o 
  -3   4  14       20.56       19.89      6.02 o 
   3   4 -13        8.82       11.62      3.66 o 
   3  -4 -12        1.59        0.49      3.80 o 
  -3   4  11       40.50       45.20      4.12 o 
   3   4 -10      286.53      281.47     10.02 o 
   3   4  -9      200.80      209.12     10.85 o 
  -3   4   8       90.37       85.81      3.70 o 
   3   4  -7      109.57      116.83      7.05 o 
  -3   4   6      439.83      394.98      9.91 o 
   3   4  -5      690.87      683.81     19.81 o 
  -3   4   4      117.23      102.49      7.95 o 
   3   4  -3       98.13       78.47      3.45 o 
   3   4  -2       18.24       10.65      4.73 o 
   3   4  -1        3.29        2.50      2.26 o 
  -3   4   0      221.19      237.45      6.72 o 
  -3   4   0      261.20      348.70      5.97 o 
  -3  -4  -1        6.29       16.69      2.37 o 
  -3   4  -1        7.43       25.02      2.41 o 
   3   4   2      189.57      193.66     23.89 o 
  -3   4  -2      223.85      204.56      4.73 o 
  -3  -4  -3      243.04      194.87      4.70 o 
  -3   4  -3      287.00      240.72      5.92 o 
  -3  -4  -4       14.00        8.71      2.18 o 
  -3  -4  -5      309.96      303.97     12.78 o 
  -3  -4  -6       87.03       81.95      5.60 o 
   3  -4   7        2.17        3.33      4.93 o 
  -3  -4  -8       29.22       27.95      4.27 o 
   3   4   9       16.15       24.28      3.81 o 
   3   4  10       83.58       67.65      5.90 o 
   3   4  11       39.39       43.72      5.18 o 
   3   4  12       99.94      105.23      8.14 o 
  -3   4 -13        7.10       10.14      3.93 o 
   3   4  14       31.66       23.25      3.42 o 
   3   4  15        0.08       -0.73      2.47 o 
  -3   4 -16        0.16       -0.12      3.03 o 
  -3   4 -17       19.67       23.06      2.35 o 
   3   4  18        1.57        0.39      1.62 o 
   3   5 -19        7.83        7.82      1.84 o 
   3   5 -18        6.36        4.52      1.92 o 
   3  -5 -17        7.40       10.58      2.51 o 
  -3   5  16        0.01        0.09      2.41 o 
   3   5 -15       69.09       70.19      6.76 o 
   3  -5 -14       15.08       19.38      5.28 o 
   3   5 -13      111.75       97.99      7.73 o 
   3   5 -12        1.91        0.22      3.20 o 
   3   5 -11        0.68       -0.66      3.74 o 
  -3   5  10      217.03      215.79     12.36 o 
  -3   5   9       36.52       54.09      6.46 o 
   3   5  -8      110.41       83.57      8.28 o 
   3   5  -7      217.99      194.41     10.74 o 
  -3   5   6       60.67       79.27      4.07 o 
   3   5  -5      253.84      233.92     15.60 o 
   3   5  -4       27.87       34.24      3.39 o 
  -3   5   3       49.03       36.79      3.19 o 
  -3   5   2        6.04       11.14      2.24 o 
  -3   5   1       15.05       22.05      2.31 o 
   3   5   0       40.70       57.83      3.13 o 
   3   5   1       74.44       82.86      6.32 o 
  -3   5  -2       12.74       14.08      2.79 o 
  -3   5  -2       15.05       18.41      3.64 o 
   3   5   3       81.59      102.21      9.37 o 
  -3   5  -3       96.34      126.05      5.15 o 
   3   5   4       82.86       80.14      5.38 o 
  -3   5  -4       97.84      107.36      5.50 o 
  -3   5  -5       57.50       53.40      6.85 o 
  -3   5  -6      276.59      277.74     17.14 o 
  -3  -5  -7      112.85      101.47      5.49 o 
   3   5   8      119.66      115.31      7.79 o 
   3   5   9        2.84        4.76      3.35 o 
  -3   5 -10        0.18        4.18      3.37 o 
  -3   5 -11        6.29        8.93      3.31 o 
  -3  -5 -12       25.98       25.95      4.64 o 
  -3   5 -13        6.03        3.79      2.68 o 
  -3   5 -14       10.61        5.74      2.45 o 
   3   5  15        4.66        5.39      2.24 o 
  -3  -5 -16        0.06       -1.99      2.42 o 
   3   5  17        0.50        2.42      1.45 o 
   3  -6 -17        0.17        1.57      1.60 o 
  -3   6  16       42.99       39.04      4.80 o 
  -3   6  15        0.21        0.01      2.62 o 
   3   6 -14        1.23        4.65      2.47 o 
   3   6 -13       84.84       76.50      7.28 o 
   3   6 -12        3.03       12.18      3.52 o 
   3   6 -11      211.93      204.95     13.04 o 
   3   6 -10       47.12       54.69      5.45 o 
   3   6  -9       42.64       39.89      4.11 o 
   3   6  -8       17.00       12.47      3.16 o 
   3   6  -7        4.76        4.14      3.09 o 
   3   6  -6       12.59       14.95      3.19 o 
   3   6  -5        2.22        2.70      2.94 o 
   3   6  -4      148.84      160.90      9.32 o 
   3   6  -3        1.85       -0.15      3.26 o 
   3   6  -2       50.60       50.05      6.11 o 
   3   6  -1       38.93       46.10      3.80 o 
   3   6   0       24.43       23.92      5.06 o 
   3   6   1        2.91        1.76      2.99 o 
   3   6   2      134.82      175.18     11.26 o 
   3   6   3       84.31      118.38      5.31 o 
   3   6   4        0.36       10.54      3.42 o 
  -3   6  -5      184.67      163.19      9.34 o 
   3   6   6      138.78      174.23     11.03 o 
   3   6   7        0.02       -0.19      3.13 o 
  -3   6  -8        2.32        2.89      2.97 o 
   3   6   9        5.70        5.12      3.00 o 
  -3   6 -10        2.34       -0.16      2.69 o 
  -3   6 -11       30.88       35.18      3.36 o 
   3   6  12        6.77        0.85      2.34 o 
  -3   6 -13        0.37        0.76      2.36 o 
  -3  -6 -14        5.36        3.28      1.84 o 
  -3   6 -15        1.86        2.10      1.36 o 
   3  -7 -15        1.24        1.39      1.65 o 
   3   7 -14       32.80       25.62      2.24 o 
   3   7 -13        4.25        6.28      3.16 o 
  -3   7  12        3.20        3.59      3.42 o 
   3   7 -11        8.04       11.32      2.70 o 
   3   7 -10        1.43       -1.68      2.49 o 
   3   7  -9       14.00       11.11      2.88 o 
  -3   7   8      150.13      141.97      7.39 o 
   3   7  -7        2.04        3.97      2.80 o 
   3   7  -6       25.83       38.50      3.65 o 
   3   7  -5        0.06        2.93      2.93 o 
  -3   7   4       25.75       25.34      3.42 o 
   3   7  -3        9.49       10.45      4.04 o 
   3   7  -2       12.98       15.48      4.59 o 
  -3   7   1       39.93       28.49      4.09 o 
   3   7   0       54.97       61.03      6.41 o 
  -3   7  -1       21.69       20.50      3.05 o 
   3   7   2        3.55        7.71      2.99 o 
   3   7   3        7.43        7.59      3.02 o 
  -3   7  -4       67.27       56.30      5.38 o 
   3   7   5        1.77        6.70      2.92 o 
  -3   7  -6        6.25        2.14      2.78 o 
   3   7   7        2.80        3.74      3.57 o 
  -3   7  -8       13.82        7.68      3.42 o 
  -3   7  -9        4.18        7.09      2.56 o 
  -3   7 -10       44.21       63.68      3.37 o 
  -3   7 -11        0.70        5.58      1.99 o 
  -3   7 -12        0.09        2.34      1.60 o 
   3   7  13        3.50        4.76      1.38 o 
  -3   8  11        0.14       -0.74      1.46 o 
  -3   8  10        5.36        2.86      1.91 o 
   3   8  -9        0.20        0.42      1.89 o 
   3   8  -8       18.93       27.96      2.67 o 
   3   8  -7       39.78       38.76      2.87 o 
  -3   8   6        6.07        6.68      2.46 o 
   3   8  -5        7.49        5.19      2.55 o 
   3   8  -4        4.71       14.11      2.72 o 
   3   8  -3        6.07       22.84      2.99 o 
   3   8  -2       24.67       12.45      2.88 o 
  -3   8   1       29.39       34.92      3.96 o 
   3   8   0       12.07        5.39      2.54 o 
   3   8   1       16.59       11.06      2.70 o 
  -3   8  -2        0.44        4.60      2.55 o 
   3   8   3       12.71       20.09      2.78 o 
  -3   8  -4        0.10        1.01      2.20 o 
   3   8   5        5.77        4.44      2.19 o 
   3   8   6        0.93       -0.57      1.98 o 
   3   8   7        5.01        7.99      2.03 o 
   3   8   8        3.72        2.18      1.63 o 
   3   8   9        1.14        3.66      1.42 o 
   3   8  10        0.79       -0.17      1.44 o 
   3   9  -5        0.21        2.09      1.47 o 
   3   9  -4        2.71        2.78      1.67 o 
  -3   9   3        4.03        1.89      1.97 o 
  -3   9   2       32.55       27.91      3.73 o 
  -3   9   1        0.39       -1.34      1.72 o 
   3   9   0        2.06        0.12      1.60 o 
   3   9   1        3.65        1.72      1.56 o 
  -3   9  -2        2.19        1.11      1.54 o 
   3   9   3        0.53        1.02      1.36 o 
   3   9   4        4.09        5.63      1.34 o 
  -4   0  22      360.96      423.92      5.50 o 
   4   0 -20       73.54       79.72      3.72 o 
   4   0 -18       19.35       19.40      3.71 o 
   4   0 -16      175.40      194.29      7.79 o 
   4   0 -14      187.77      166.14      5.90 o 
   4   0 -12       98.32      120.38      4.75 o 
   4   0 -10      487.69      518.64      7.97 o 
  -4   0   8      689.17      759.87     17.98 o 
  -4   0   6     3083.99     3469.96     55.19 o 
   4   0  -4     5848.68     6664.72     17.29 o 
  -4   0   2     1528.11     1545.45     24.63 o 
   4   0   0       29.90       58.80      1.76 o 
   4   0   2     1872.18     1489.15      8.61 o 
  -4   0  -4      864.16      777.18     49.60 o 
  -4   0  -6       21.11       19.94      3.73 o 
   4   0   8      513.16      521.97      9.33 o 
  -4   0 -10      127.68       92.31      5.10 o 
   4   0  12        0.48        9.70      3.19 o 
  -4   0 -14       73.83       83.72      4.95 o 
  -4   0 -16       58.40       63.38      4.39 o 
  -4   0 -18       16.90       29.23      3.05 o 
  -4   0 -20        5.48        4.23      2.03 o 
  -4  -1  22        0.01        0.64      1.36 o 
  -4   1  21       48.79       41.05      4.30 o 
  -4   1  20       21.01       24.11      3.84 o 
   4   1 -19        0.30        0.87      2.88 o 
   4   1 -18       17.50       17.41      3.60 o 
   4  -1 -17       19.31       13.56      4.20 o 
   4  -1 -16       17.01       14.38      4.48 o 
   4   1 -15      515.39      466.49     31.34 o 
   4  -1 -14      366.26      353.16     12.37 o 
   4  -1 -13      158.88      155.28      5.73 o 
   4  -1 -12      300.80      266.38      9.51 o 
   4  -1 -11      591.89      534.74     15.51 o 
   4  -1 -10       44.70       41.31      2.79 o 
  -4   1   9     1090.03     1142.49     32.76 o 
   4  -1  -8        2.09        0.17      1.29 o 
   4  -1  -7      910.95     1084.38     20.19 o 
  -4   1   6        8.50       15.61      1.63 o 
  -4   1   5     2214.11     2203.03     37.46 o 
   4   1  -4       14.80       18.64      2.03 o 
   4   1  -3     1132.98     1171.44     23.03 o 
   4   1  -2       43.53       87.60      8.48 o 
   4   1   0     1525.82     1653.22     24.73 o 
   4  -1   0     1526.76     1765.54      6.75 o 
  -4  -1  -1      197.22      152.88      2.79 o 
  -4  -1  -2      400.03      375.55      7.41 o 
   4   1   3     1250.99     1239.79     27.86 o 
   4   1   4       48.21       45.12      6.23 o 
  -4  -1  -5        4.20       32.77      3.15 o 
  -4   1  -6      556.82      555.25     28.57 o 
   4  -1   7      467.41      482.01     41.64 o 
   4   1   8        0.74        1.87      4.38 o 
  -4  -1  -9       28.36       29.27      4.06 o 
  -4  -1 -10       10.55       12.77      4.43 o 
  -4   1 -11        3.15        4.74      3.57 o 
  -4  -1 -12       16.24       19.31      3.62 o 
  -4   1 -13       46.42       51.76      4.69 o 
   4   1  14        0.15        0.19      3.09 o 
  -4   1 -15       21.23       24.20      3.57 o 
  -4   1 -16        2.36        5.86      2.97 o 
  -4  -1 -17       21.12       17.34      3.19 o 
  -4   1 -18        6.04        3.00      2.77 o 
  -4   1 -19        3.64        5.66      2.21 o 
  -4   1 -20        1.00        0.94      1.58 o 
  -4   2  21        9.26        6.71      1.80 o 
   4  -2 -20        0.32        0.82      2.08 o 
  -4   2  19       78.34       81.66      5.08 o 
  -4   2  18        0.01        0.39      2.93 o 
   4   2 -17       43.87       35.06      4.15 o 
   4   2 -16      131.90      144.89     10.31 o 
   4   2 -15      147.04      153.20      7.32 o 
   4  -2 -14      173.84      187.91      8.79 o 
   4  -2 -13      426.67      432.71     22.32 o 
   4   2 -12      552.60      562.02     12.58 o 
   4   2 -11       96.77      102.19      3.98 o 
  -4   2  10      121.58      132.43      4.24 o 
  -4   2   9      105.80       97.15      3.58 o 
  -4   2   8       57.23       70.17      3.00 o 
  -4   2   7     1031.35     1078.79      9.97 o 
  -4   2   6        8.81       18.95      1.83 o 
  -4   2   5       92.91       97.63      3.11 o 
  -4   2   4      459.39      467.73      6.08 o 
  -4   2   3       31.88       13.98      1.27 o 
  -4   2   2        3.39        8.28      1.48 o 
   4   2  -1      190.90      181.90      3.44 o 
  -4   2   0        5.12       25.76      2.24 o 
   4   2   1      670.70      696.44     17.27 o 
  -4  -2  -2       32.99       56.61      2.60 o 
  -4  -2  -3     1116.17     1045.80     18.29 o 
  -4   2  -4      772.58      726.19     14.40 o 
  -4  -2  -5      640.29      620.69     23.10 o 
  -4  -2  -6       77.23      108.09      4.48 o 
   4   2   7       72.09       69.61      4.22 o 
   4   2   8       15.11        4.55      4.21 o 
   4   2   9       10.54        9.02      3.22 o 
   4  -2  10       24.97       21.45      3.77 o 
   4   2  11       21.49       10.46      3.43 o 
  -4  -2 -12        1.04        4.04      3.95 o 
  -4   2 -13       40.36       30.83      4.58 o 
  -4   2 -14        0.17       -0.93      3.13 o 
  -4   2 -15        0.03        0.19      2.87 o 
  -4   2 -16        0.02       -0.25      3.10 o 
  -4   2 -17        3.85        1.55      2.85 o 
  -4  -2 -18        6.76        6.94      2.54 o 
  -4   2 -19        0.06        1.50      2.01 o 
   4   3 -21       27.10       24.88      2.05 o 
   4  -3 -20       56.54       63.17      9.85 o 
   4  -3 -19        0.41       -1.89      2.11 o 
  -4   3  18       66.19       62.69      5.93 o 
  -4   3  17        1.27        3.18      2.99 o 
  -4   3  16        5.73       13.81      3.51 o 
  -4   3  15       86.17       94.47      5.39 o 
   4   3 -14       32.12       32.90      4.21 o 
   4   3 -13      270.04      252.27      7.68 o 
   4  -3 -12      116.32      112.18      6.30 o 
  -4   3  11       45.71       56.00      3.89 o 
   4   3 -10       19.97       25.17      4.51 o 
   4   3  -9       69.56       54.49      4.17 o 
   4   3  -8      123.63      132.45      4.42 o 
  -4   3   7       71.78       97.49      4.12 o 
  -4   3   6     1569.26     1518.75     15.12 o 
   4   3  -5       49.81       40.39      2.62 o 
   4   3  -4      147.91      170.34      4.35 o 
  -4   3   3      141.16      143.88      7.19 o 
  -4   3   2     1216.25     1417.84     56.37 o 
  -4   3   1      987.17     1100.32     24.98 o 
  -4   3   0     1394.22     1561.33     28.94 o 
  -4   3  -1      377.31      420.93      6.24 o 
  -4   3  -2      648.32      716.54     19.14 o 
  -4  -3  -3      539.53      508.54     14.44 o 
  -4  -3  -4       19.91        8.44      2.85 o 
   4  -3   5       11.57       23.69      3.12 o 
  -4  -3  -6      132.67      155.54      8.04 o 
   4  -3   7       34.30       29.48      4.78 o 
   4  -3   8       75.26       75.75      7.86 o 
  -4  -3  -9        9.73        9.15      4.59 o 
  -4   3 -10        9.44        6.54      3.66 o 
  -4   3 -11        1.08       -1.60      4.66 o 
  -4   3 -12      117.07       99.10      5.66 o 
  -4   3 -13        3.91       -0.25      3.06 o 
  -4   3 -14        0.05       -0.85      4.27 o 
   4   3  15       23.62       36.07      5.75 o 
  -4   3 -16       20.86       17.37      2.79 o 
  -4   3 -17        3.70        2.75      2.20 o 
   4   3  18       34.25       44.73      6.82 o 
  -4  -3 -19        0.32        4.10      1.67 o 
   4   4 -20       14.68       19.15      2.23 o 
   4   4 -19       51.14       52.57      7.01 o 
   4  -4 -18       17.79       21.85      2.74 o 
   4  -4 -17       16.52       16.04      3.76 o 
   4  -4 -16        8.50        0.28      3.45 o 
   4  -4 -15        8.10        2.76      5.16 o 
   4   4 -14       37.89       38.70      4.10 o 
   4   4 -13      345.60      350.81      8.49 o 
   4   4 -12       26.24       21.02      3.67 o 
   4   4 -11        8.63        8.70      3.54 o 
   4   4 -10      678.33      664.44     24.45 o 
   4   4  -9       15.74       22.56      3.24 o 
  -4   4   8       22.27       19.20      5.52 o 
  -4   4   7      108.49      104.31      6.56 o 
  -4   4   6        7.87       15.77      2.56 o 
  -4   4   5       43.80       45.00      3.01 o 
   4   4  -4       25.77       34.19      6.41 o 
  -4   4   3      420.34      407.16      7.17 o 
  -4   4   2       54.79       66.07      4.93 o 
  -4   4   1      115.62       97.08      5.55 o 
  -4   4   0       49.01       54.01      3.09 o 
  -4   4   0       57.87       67.57      3.56 o 
  -4  -4  -1        5.01        5.00      2.04 o 
  -4  -4  -2      212.71      256.95      7.94 o 
  -4  -4  -3        0.03        3.32      2.26 o 
   4   4   4      157.99      179.17      6.60 o 
  -4  -4  -5       55.95       41.27      3.66 o 
  -4   4  -6      322.10      285.55     10.75 o 
   4   4   7      120.89      121.52      7.95 o 
   4  -4   8      308.89      311.51     16.72 o 
   4   4   9       60.02       46.93      4.47 o 
   4   4  10       43.36       63.16      5.83 o 
  -4   4 -11       61.06       29.37      3.87 o 
  -4   4 -12       12.00       23.96      3.70 o 
  -4   4 -13        0.43        0.53      2.77 o 
  -4   4 -14        4.65       10.90      2.84 o 
  -4  -4 -15        2.12        5.48      2.51 o 
  -4   4 -16        9.07       17.85      4.81 o 
  -4   4 -17        0.73        2.99      1.67 o 
  -4  -4 -18        0.06        1.92      1.62 o 
   4   5 -19        2.46        3.36      1.66 o 
   4   5 -18        2.11        2.66      2.69 o 
   4   5 -17       41.45       44.10      7.32 o 
  -4   5  16       69.08       63.39      8.83 o 
   4   5 -15       85.70       94.91      5.72 o 
   4   5 -14       92.01       93.24      8.89 o 
   4   5 -13       78.49       73.47      4.84 o 
   4   5 -12       18.14       20.53      4.10 o 
   4   5 -11        1.85        9.83      3.10 o 
  -4   5  10       10.67       14.59      3.16 o 
   4   5  -9      646.10      738.07     28.99 o 
   4   5  -8       37.39       41.06      3.55 o 
  -4   5   7       30.21       24.67      3.58 o 
   4   5  -6       54.45       43.37      3.63 o 
   4   5  -5       13.63       11.93      2.65 o 
   4   5  -4        1.91        1.47      2.71 o 
   4   5  -3      215.33      218.42      8.09 o 
  -4   5   2        0.25       -0.26      2.57 o 
   4   5  -1      152.52      161.44      5.52 o 
   4   5   0       80.03       83.69      6.97 o 
   4   5   1      234.39      230.87     16.81 o 
  -4   5  -1      276.78      251.82      5.65 o 
  -4   5  -2       16.88       11.20      3.42 o 
   4  -5   2       19.93       15.67      5.38 o 
   4   5   3      188.97      189.03     12.97 o 
  -4   5  -3      223.14      226.96      6.50 o 
  -4   5  -4        5.96       15.20      3.19 o 
  -4  -5  -5      405.52      356.17     14.62 o 
   4   5   6      397.66      431.08     26.70 o 
   4   5   7       12.21       12.38      3.70 o 
   4   5   8        0.85        0.11      3.33 o 
   4   5   9       40.59       43.41      5.01 o 
   4   5  10        8.75        2.41      2.99 o 
  -4   5 -11       12.47       13.64      3.33 o 
  -4  -5 -12        0.60       -0.58      2.54 o 
  -4   5 -13        0.03       -0.52      2.46 o 
  -4   5 -14        0.49        1.52      3.82 o 
   4   5  15       12.44       15.57      1.85 o 
   4   5  16        1.07        4.03      1.22 o 
   4   6 -16        8.63        6.93      3.39 o 
   4   6 -15        9.30       10.90      2.26 o 
   4   6 -14       19.76       14.98      2.72 o 
   4   6 -13       13.55       17.33      2.99 o 
   4   6 -12       15.16       15.93      3.09 o 
   4   6 -11        8.85        5.00      3.01 o 
   4   6 -10        2.60        1.33      2.86 o 
  -4   6   9       88.12       81.75      6.69 o 
   4   6  -8      122.25      113.15      4.91 o 
   4   6  -7        0.14        1.39      2.65 o 
   4   6  -6        0.99        0.55      2.84 o 
   4   6  -5       19.20       18.98      3.30 o 
   4   6  -4       65.00       66.96      5.18 o 
   4   6  -3        3.55        4.89      3.06 o 
   4   6  -2      116.23      135.37     11.32 o 
   4   6  -1        0.21        2.97      3.12 o 
   4   6   0       94.99       96.44      7.16 o 
   4   6   1      202.29      225.97     11.65 o 
   4   6   2       14.74        6.97      3.21 o 
   4   6   3        5.12        3.99      3.62 o 
   4   6   4       74.69       67.90      4.47 o 
   4   6   5        5.35        5.15      3.04 o 
   4   6   6       14.88       14.55      3.21 o 
   4   6   7        1.19       -1.17      2.82 o 
  -4   6  -8       35.93       29.81      3.71 o 
   4   6   9       23.42       21.91      3.07 o 
  -4  -6 -10       56.23       65.73      3.66 o 
  -4  -6 -11        2.54        5.03      2.51 o 
  -4  -6 -12        3.35        0.51      1.97 o 
   4   6  13        3.84        2.07      1.76 o 
   4   6  14        9.45       20.34      2.17 o 
  -4   7  14        2.91        2.15      1.66 o 
   4   7 -13        1.02        1.34      1.92 o 
   4   7 -12        7.65       13.21      2.32 o 
   4   7 -11        8.11        1.65      2.22 o 
   4   7 -10       18.21       25.94      4.45 o 
   4   7  -9        1.59        1.54      2.49 o 
   4   7  -8       62.63       67.36      3.91 o 
   4   7  -7       20.56       19.17      3.43 o 
   4   7  -6        0.77        2.28      2.60 o 
   4   7  -5        1.67        8.57      2.85 o 
   4   7  -4        9.59        5.00      2.83 o 
  -4   7   3      106.96      106.33      9.01 o 
   4   7  -2       75.09       72.02      7.30 o 
  -4   7   1       15.36        6.47      2.86 o 
   4   7   0       62.74       63.52      4.13 o 
   4   7   1        1.52        4.04      2.65 o 
   4   7   2        4.55        2.08      2.56 o 
   4   7   3        5.79       10.74      2.87 o 
   4   7   4        0.59        0.39      2.73 o 
   4   7   5       17.25       27.96      3.19 o 
   4   7   6       14.28       25.19      3.05 o 
   4   7   7        7.64        4.84      2.44 o 
  -4   7  -8        0.05       -0.76      2.18 o 
   4   7   9       11.53        8.28      2.20 o 
  -4   7 -10        0.02        0.51      2.61 o 
  -4   7 -11        1.97        1.95      1.55 o 
   4   7  12        0.27        1.23      1.17 o 
  -4   8  11        8.71        6.73      1.45 o 
  -4   8  10        8.05        9.73      2.45 o 
   4   8  -9        1.55        0.22      1.94 o 
   4   8  -8        1.13        0.00      1.92 o 
   4   8  -7       44.09       56.02      3.66 o 
  -4   8   6        0.35        0.29      2.27 o 
   4   8  -5        6.87        8.08      2.51 o 
   4   8  -4        5.39       13.12      2.58 o 
  -4   8   3        7.62       17.90      2.89 o 
   4   8  -2       46.40       23.75      3.54 o 
   4   8  -1       69.65       57.50      3.76 o 
   4   8   0        8.75        9.53      2.47 o 
   4   8   1        0.57        1.80      2.24 o 
   4   8   2        6.00       15.92      3.16 o 
   4   8   3        1.42        3.80      2.84 o 
   4   8   4        7.83        7.42      2.12 o 
   4   8   5        0.08        1.19      1.79 o 
   4   8   6       19.59       23.45      8.11 o 
   4   8   7        0.87        1.13      1.53 o 
   4   8   8        0.96        1.05      1.29 o 
  -4   9   3        0.26        1.02      1.66 o 
  -4   9   2        2.27        0.34      2.49 o 
  -4   9   1        7.88        5.35      1.71 o 
  -4   9   0        0.04        0.00      1.53 o 
   4   9   1        0.18        1.66      1.40 o 
  -5   0  22        0.38       -0.61      1.32 o 
  -5   0  20       34.72       30.80      2.84 o 
   5   0 -18       62.77       46.92     11.53 o 
   5   0 -16       19.87       18.90      3.69 o 
   5   0 -14      495.06      456.68      9.42 o 
   5   0 -12        0.11       -2.08      3.51 o 
   5   0 -10      144.29      130.24      4.44 o 
   5   0  -8      223.34      165.75      4.35 o 
  -5   0   6      377.61      409.33      7.98 o 
  -5   0   4        1.92       34.73      6.18 o 
  -5   0   2      319.90      431.49      4.85 o 
   5   0   0        3.22       11.91      1.50 o 
   5   0   2      471.58      440.88      7.34 o 
   5   0   4       26.84       28.30      4.72 o 
   5   0   6      605.20      562.86     13.31 o 
   5   0   8      124.46      162.83      6.62 o 
   5   0  10        2.73       -0.48      3.57 o 
  -5   0 -12       14.35       26.46      5.66 o 
  -5   0 -14       10.62       14.27      3.62 o 
  -5   0 -16       13.44       16.77      3.20 o 
  -5   0 -18        7.07       10.09      2.86 o 
  -5   1  22       61.51       64.84      2.98 o 
   5  -1 -21       39.01       41.97      4.48 o 
  -5   1  20       19.84       24.24      2.70 o 
  -5   1  19       29.56       31.63      3.51 o 
   5  -1 -18       17.99       19.06      3.84 o 
   5   1 -17       18.33       20.60      5.43 o 
   5   1 -16        5.44       -0.03      3.99 o 
   5  -1 -15      140.48      169.36      6.52 o 
   5  -1 -14      212.74      177.51      6.15 o 
   5  -1 -13      356.03      364.30      9.10 o 
   5   1 -12      127.74      103.11      6.08 o 
   5   1 -11        0.43        1.07      2.16 o 
   5  -1 -10      391.09      418.42     17.24 o 
  -5   1   9      100.94      102.04      3.51 o 
  -5   1   8       51.87       25.53      2.18 o 
   5  -1  -7      752.13      737.40     14.12 o 
  -5   1   6     1334.22     1332.86     30.34 o 
   5  -1  -5      126.99      107.20      5.67 o 
  -5   1   4        2.30        7.17      1.46 o 
   5   1  -3       42.42       56.77      3.41 o 
   5   1  -2      564.44      587.25     16.85 o 
  -5   1   1     1263.45     1271.40     23.08 o 
  -5   1   0      882.92      979.81      8.28 o 
   5  -1   0     1111.43     1269.41      6.21 o 
   5   1   1      758.44      742.19     15.41 o 
   5  -1   1      918.13      911.37      8.41 o 
  -5  -1  -2       36.24       43.74      3.38 o 
  -5  -1  -3      126.83      119.95      5.50 o 
  -5  -1  -4        6.89        9.73      4.07 o 
  -5  -1  -5      234.01      304.73     10.11 o 
  -5  -1  -6       79.08      124.98      6.15 o 
  -5  -1  -7        1.25       -2.51      3.38 o 
   5   1   7        9.90       -8.21      8.21 o 
  -5  -1  -8        1.16        4.53      3.39 o 
   5   1   9      146.34      190.35      9.68 o 
  -5   1 -10        3.85        4.67      5.61 o 
  -5  -1 -11       16.15       28.23      4.07 o 
  -5   1 -12       12.88       15.15      3.68 o 
  -5  -1 -13        2.61        2.99      3.11 o 
  -5   1 -14       27.96       32.02      3.66 o 
  -5   1 -15        1.61        1.34      3.04 o 
  -5   1 -16        0.00       -1.22      2.80 o 
  -5  -1 -17        0.86        0.91      3.09 o 
  -5   1 -18       10.21       20.36      3.82 o 
  -5  -1 -19        4.48        0.47      1.70 o 
   5  -2 -21        6.24        5.44      2.12 o 
   5   2 -20       16.36       19.66      2.49 o 
   5  -2 -19      117.59      114.38     13.48 o 
  -5   2  18        5.47        8.53      3.15 o 
   5   2 -17       51.64       47.04      4.95 o 
   5   2 -16        2.00        1.34      3.97 o 
   5   2 -15      376.81      317.29     21.62 o 
   5   2 -14       96.03      128.90      6.68 o 
   5   2 -13      128.74      133.44      6.04 o 
   5  -2 -12       25.17       36.63      3.57 o 
   5   2 -11      110.85      111.56      4.88 o 
   5  -2 -10      119.60       99.55      4.10 o 
   5   2  -9       80.96       71.56      6.09 o 
   5   2  -8        1.39        8.66      1.92 o 
  -5   2   7      545.74      534.51      7.52 o 
  -5   2   6       33.96       28.11      2.22 o 
   5  -2  -5      157.32      159.65     11.99 o 
  -5   2   4       14.62       11.26      1.60 o 
   5   2  -3      374.97      367.22      5.88 o 
  -5   2   2     1265.87     1259.32     14.17 o 
  -5   2   1      116.92       88.38      3.16 o 
  -5  -2   0      143.05      127.98      3.73 o 
  -5  -2  -1     1064.56      880.50     24.07 o 
  -5  -2  -2        1.52       36.81      3.77 o 
  -5  -2  -3      676.73      736.38     16.75 o 
   5   2   4       90.54       72.44      3.68 o 
  -5  -2  -5       15.16       43.97      8.13 o 
  -5  -2  -6        1.93       14.98      3.28 o 
  -5  -2  -7      324.12      312.79     19.55 o 
  -5  -2  -8        0.12        1.61      7.72 o 
   5   2   9        4.58        3.27      3.13 o 
   5  -2  10       20.17       22.05      3.90 o 
  -5   2 -11        1.55        2.78      3.31 o 
  -5   2 -12        0.04       -2.21      3.27 o 
  -5   2 -13       75.56       86.78      6.43 o 
  -5   2 -14        1.00       -0.46      3.01 o 
  -5   2 -15        1.66        3.35      2.64 o 
  -5   2 -16       14.51       36.98      6.89 o 
  -5   2 -17        0.05        4.72      3.32 o 
  -5  -2 -18        6.20       13.24      2.57 o 
   5   3 -20       12.06       15.23      3.92 o 
  -5   3  19       30.88       37.00      2.74 o 
   5   3 -18      105.59      116.18      9.21 o 
  -5   3  17       11.10        3.92      2.89 o 
  -5   3  16        2.62        3.37      3.01 o 
   5  -3 -15       80.86       66.00      4.84 o 
   5   3 -14        0.19        1.52      4.18 o 
   5  -3 -13       62.34       60.23      4.80 o 
  -5   3  12     1425.83     1449.02     38.51 o 
   5   3 -11      192.68      187.16      7.11 o 
   5   3 -10      203.09      222.87      9.53 o 
   5   3  -9       22.35       15.07      2.79 o 
   5   3  -8       96.35       74.96      3.63 o 
   5   3  -7      370.27      394.70      7.19 o 
  -5   3   6      963.16      921.91     10.56 o 
  -5   3   5      321.43      342.56      6.64 o 
   5   3  -4       22.46       33.27      2.63 o 
   5   3  -3      144.22      189.76      5.63 o 
  -5   3   2        0.21       -1.00      1.77 o 
  -5   3   1        3.24        9.58      2.51 o 
  -5  -3   0       86.39       91.80      3.51 o 
  -5  -3  -1       75.18       97.93      3.69 o 
  -5  -3  -2       39.62       46.92      7.06 o 
  -5  -3  -3       77.35       56.11      3.49 o 
   5  -3   4        7.49        6.98      4.41 o 
  -5  -3  -5       32.37       55.77      6.04 o 
  -5   3  -6      194.93      253.47     21.28 o 
  -5  -3  -7       32.99       43.36      4.96 o 
  -5   3  -8       43.61       53.04      5.64 o 
  -5   3  -9        0.05        0.54      3.65 o 
  -5  -3 -10       19.28       10.26      4.02 o 
  -5   3 -11        5.22       11.35      3.53 o 
  -5   3 -12       19.69       30.08      4.45 o 
  -5   3 -13        1.22        0.16      2.90 o 
  -5   3 -14        1.09        3.21      3.83 o 
   5   3  15        5.47        4.39      2.27 o 
   5   3  16        0.52        0.45      2.04 o 
   5   3  17        0.57        2.02      1.96 o 
   5   3  18        3.13        2.83      1.47 o 
   5   4 -20       73.88       92.65      2.91 o 
   5  -4 -19        0.14        2.78      2.26 o 
   5   4 -18        0.09        0.09      2.83 o 
   5  -4 -17       12.40       12.83      3.26 o 
   5   4 -16       24.40       27.14      5.88 o 
   5   4 -15       45.76       57.54      5.17 o 
   5   4 -14       36.19       37.79      3.96 o 
   5   4 -13       55.67       55.00      4.26 o 
   5   4 -12        8.61        7.27      3.29 o 
   5   4 -11       86.12      110.97      5.45 o 
   5   4 -10       15.28       17.81      3.44 o 
   5   4  -9      409.15      443.23     10.70 o 
  -5   4   8        6.55       24.30      6.66 o 
   5   4  -7      255.67      240.26      7.55 o 
   5   4  -6       83.72       97.74      6.28 o 
  -5   4   5       72.60       91.08      4.14 o 
   5   4  -4      231.41      229.67     10.10 o 
  -5   4   3       68.74       64.96      3.48 o 
  -5   4   2       56.01       52.77      3.29 o 
   5   4  -1        1.39        2.55      2.09 o 
  -5   4   0        0.42        3.20      2.12 o 
  -5   4  -1      249.53      227.44     13.65 o 
  -5   4  -2       40.23       45.36      3.45 o 
  -5  -4  -3       21.05       37.04      3.52 o 
  -5  -4  -4       38.94       38.89      6.17 o 
   5  -4   5        9.30        5.60      3.24 o 
   5   4   6       16.50        8.88      3.58 o 
   5   4   7      377.29      369.04     19.40 o 
   5   4   8       61.07       75.88      4.85 o 
   5   4   9      145.78      127.43      6.45 o 
  -5   4 -10       33.31       32.60      3.79 o 
   5   4  11        0.75        9.46      3.43 o 
  -5   4 -12       16.02        2.28      2.65 o 
  -5   4 -13        0.05        1.64      2.40 o 
   5   4  14       14.40       14.90      2.59 o 
  -5   4 -15        5.82        3.78      2.09 o 
  -5   4 -16        0.82        0.86      3.14 o 
  -5  -4 -17        0.01        2.53      1.66 o 
   5   5 -18       15.04       20.44      2.34 o 
   5  -5 -17       28.76       35.86      3.16 o 
   5  -5 -16       10.58       12.50      2.94 o 
   5   5 -15       13.29       13.72      2.99 o 
   5   5 -14        6.22        8.38      3.16 o 
   5   5 -13       27.57       23.85      3.79 o 
   5   5 -12        6.58        5.42      2.95 o 
   5  -5 -11      146.43      134.62      8.78 o 
   5   5 -10       67.93       62.25      6.02 o 
   5   5  -9      152.70      138.96      7.95 o 
   5   5  -8        2.87        2.82      3.19 o 
   5   5  -7       51.22       45.17      3.81 o 
   5   5  -6       11.19        6.74      2.77 o 
   5   5  -5       43.40       52.50      4.56 o 
   5   5  -4      177.48      174.36     10.04 o 
   5   5  -3      133.54      133.45      5.16 o 
  -5   5   2        0.79        9.46      2.84 o 
   5   5  -1       43.34       21.64      3.94 o 
  -5   5   0       98.58      111.55      4.69 o 
   5   5   1        0.55        2.91      2.62 o 
   5  -5   1        0.65       -1.27      9.66 o 
  -5  -5  -2       70.54       89.47      4.94 o 
   5  -5   2       83.29      101.42      5.59 o 
   5   5   3       27.47       31.27      5.24 o 
   5  -5   4       95.22       86.68      7.19 o 
   5   5   5        7.98        4.20      3.52 o 
   5   5   6       93.68      108.53     13.29 o 
   5   5   7      150.25      128.07      5.65 o 
   5   5   8        0.88        1.66      3.41 o 
  -5   5  -9        0.76       -0.58      2.76 o 
   5   5  10        0.04       -0.01      2.55 o 
  -5   5 -11       20.25       12.21      2.71 o 
  -5   5 -12        0.24       -0.04      2.63 o 
  -5   5 -13        5.89        5.42      1.95 o 
   5   5  14        0.12        0.28      2.82 o 
   5   5  15        7.92        2.85      3.23 o 
   5   6 -16        1.00        3.79      1.84 o 
   5   6 -15        0.02        0.77      2.65 o 
   5   6 -14       58.36       62.24      3.42 o 
   5   6 -13       27.77       29.29      3.29 o 
   5   6 -12       20.58       16.25      3.23 o 
   5   6 -11        0.06        1.64      2.40 o 
   5   6 -10       32.45       43.50      3.73 o 
   5   6  -9       18.87       13.34      2.99 o 
   5   6  -8       36.08       35.27      3.78 o 
   5   6  -7      128.58      137.62      5.65 o 
   5   6  -6        2.23        6.99      3.09 o 
   5   6  -5        5.33        3.21      3.01 o 
   5   6  -4       25.22       21.35      3.62 o 
   5   6  -3      124.24      110.20      5.27 o 
   5   6  -2       31.42       44.19      4.19 o 
   5   6  -1        2.04        3.26      3.06 o 
  -5   6   0       11.95       12.83      3.56 o 
   5   6   1       51.59       56.90      5.93 o 
   5   6   2        5.38        2.36      2.86 o 
   5   6   3        9.28       13.07      3.20 o 
   5   6   4        1.44       -1.08      2.74 o 
  -5   6  -5       65.49       91.56      8.00 o 
  -5   6  -6        0.10       -1.44      2.79 o 
   5   6   7        0.48        0.73      2.72 o 
   5   6   8       12.79       15.05      2.92 o 
   5   6   9        1.89       -0.10      2.29 o 
  -5   6 -10        3.26        4.22      2.57 o 
  -5   6 -11        0.16        1.60      4.91 o 
  -5   6 -12        0.24        2.18      2.71 o 
  -5   6 -13        0.01        0.39      1.69 o 
   5   7 -14        1.75        5.40      1.84 o 
   5   7 -13        8.24        7.59      3.10 o 
   5   7 -12       22.69       27.37      2.74 o 
   5   7 -11        2.07        3.68      2.47 o 
   5   7 -10       19.63       19.15      3.72 o 
   5   7  -9       19.97       12.26      2.89 o 
   5   7  -8        0.18        1.29      3.39 o 
   5   7  -7       18.01       12.50      2.74 o 
   5   7  -6       65.83       52.81      3.72 o 
   5   7  -5       12.35       10.35      3.34 o 
   5   7  -4        7.84       11.38      6.74 o 
   5   7  -3        9.49       10.78      2.89 o 
   5   7  -2       15.90       17.01      3.09 o 
   5   7  -1        4.72        6.91      2.70 o 
   5   7   0       41.09       51.85      3.69 o 
   5   7   1        9.16        4.74      2.52 o 
   5   7   2        4.81        4.15      2.36 o 
   5   7   3        5.44       12.40      2.64 o 
   5   7   4        1.41        6.64      2.56 o 
   5   7   5        2.62        4.27      2.27 o 
   5   7   6       31.88       35.98      2.87 o 
   5   7   7        4.32        2.15      1.99 o 
   5   7   8        5.93        8.95      1.99 o 
   5   7   9        1.48       -0.44      1.59 o 
   5   7  10        0.66        0.34      1.41 o 
  -5   7 -11        0.64        0.88      1.19 o 
   5   8 -10        3.40        1.96      1.48 o 
   5   8  -9        0.15        1.12      1.80 o 
   5   8  -8        8.70        8.97      2.02 o 
   5   8  -7        6.58        6.36      2.07 o 
   5   8  -6       26.44       22.02      2.41 o 
  -5   8   5       32.42       39.36      4.88 o 
   5   8  -4        0.00        3.13      3.28 o 
   5   8  -3        0.05        1.54      1.90 o 
   5   8  -2        0.05        1.49      2.02 o 
   5   8  -1        9.90       22.36      2.93 o 
  -5   8   0       22.61       11.94      2.64 o 
   5   8   1        6.60        8.75      2.05 o 
   5   8   2        1.39        1.74      1.91 o 
  -5   8  -3        7.46        6.76      1.89 o 
   5   8   4        1.26        3.33      1.62 o 
   5   8   5        5.56        4.86      1.49 o 
   5   8   6        0.45        1.09      1.25 o 
   5   8   7        5.86        1.82      1.12 o 
  -6   0  20      136.20      111.27     18.97 o 
   6   0 -18        7.10        5.91      3.22 o 
   6   0 -16        8.19        9.88      3.08 o 
   6   0 -14      265.79      244.77      7.02 o 
   6   0 -12       83.02       69.23      5.61 o 
   6   0 -10      679.53      589.45      9.22 o 
   6   0  -8     1677.71     1652.92     13.75 o 
   6   0  -6      877.79      985.12      9.71 o 
  -6   0   4      332.96      317.49     10.51 o 
   6   0  -2       88.16       60.85      2.47 o 
   6   0   0      482.06      674.59      7.05 o 
   6   0   2      368.45      374.26      6.97 o 
   6   0   4      530.05      453.46     11.57 o 
   6   0   6        1.23        8.36      6.12 o 
   6   0   8      131.70      160.26     12.22 o 
  -6   0 -10       35.64       35.70      5.16 o 
   6   0  12        9.16        9.52      3.59 o 
  -6   0 -14        1.93       -0.03      2.83 o 
  -6   0 -16        9.01        7.63      2.54 o 
  -6   0 -18        3.11        4.76      1.85 o 
  -6   1  21      228.50      280.67     39.60 o 
  -6   1  20       20.13       22.22      2.55 o 
  -6   1  19       74.45       76.54      4.11 o 
   6  -1 -18       51.39       48.98      6.52 o 
   6   1 -17       25.79       23.93      4.30 o 
   6   1 -16       27.31       25.22      4.04 o 
   6   1 -15       53.37       70.99      4.85 o 
   6  -1 -14        9.68       14.00      3.59 o 
   6   1 -13      100.45       97.04      6.78 o 
   6   1 -12        1.15       -0.11      2.66 o 
   6   1 -11        8.62       13.66      2.61 o 
   6  -1 -10      508.08      569.96     38.02 o 
   6  -1  -9      596.22      578.04     30.16 o 
  -6   1   8       74.36       80.60      5.42 o 
   6  -1  -7        9.83       16.86      2.42 o 
  -6   1   6        9.58       12.85      1.75 o 
  -6   1   5      107.51      104.31      5.99 o 
   6   1  -4       11.31       16.54      1.83 o 
   6   1  -3      604.90      604.80     16.49 o 
  -6   1   2       72.23       63.69      2.49 o 
  -6   1   1      274.15      268.53      6.26 o 
  -6   1   0       85.15       74.07      5.98 o 
  -6  -1  -1      269.31      268.61     11.16 o 
  -6  -1  -2       22.02       19.66      3.80 o 
   6   1   3       26.69       23.47      3.50 o 
  -6  -1  -4       10.24       16.78      3.38 o 
   6   1   5       47.84       19.29      3.92 o 
   6   1   6       39.30       17.48      4.29 o 
  -6   1  -7        4.25        7.43      3.88 o 
  -6   1  -8       28.62       51.02      4.42 o 
   6  -1   8       36.29       56.64     10.40 o 
  -6   1  -9       31.60       18.73      4.12 o 
  -6   1 -10        5.52        0.02      3.61 o 
  -6   1 -11       11.50        6.29      3.53 o 
  -6   1 -12        1.65        1.56      3.70 o 
  -6   1 -13        7.65        9.18      4.20 o 
  -6   1 -14        9.95       16.04      3.65 o 
  -6   1 -15       13.48       14.11      3.33 o 
  -6   1 -16        2.39        2.70      3.76 o 
   6   1  17        1.18        2.57      2.09 o 
  -6   1 -18        0.01       -0.82      2.63 o 
   6  -2 -21        2.65        3.33      1.51 o 
   6  -2 -20        1.36        0.27      1.87 o 
   6   2 -19       50.46       58.18      5.18 o 
  -6   2  18        5.68        8.22      2.87 o 
   6   2 -17      177.70      174.28     13.01 o 
   6   2 -16       32.03       22.12      4.42 o 
   6  -2 -15        0.84        2.47      3.40 o 
   6  -2 -14       28.50       30.62     10.96 o 
   6  -2 -13      108.77      119.48      6.54 o 
   6  -2 -12      467.70      521.37     13.19 o 
   6   2 -11      908.11      943.12     26.00 o 
   6   2 -10       99.43       97.48      4.15 o 
   6   2  -9       16.89       25.00      3.45 o 
  -6   2   8       11.09        8.29      3.08 o 
   6  -2  -7       46.66       54.31      4.76 o 
   6   2  -6       35.43       34.10      2.48 o 
  -6   2   5      426.08      491.79     17.07 o 
  -6   2   4       68.39       55.08      3.90 o 
   6   2  -3        2.55        3.71      2.27 o 
  -6   2   2       38.09       31.70      2.51 o 
  -6   2   1      250.33      220.48      5.74 o 
  -6   2   0      383.17      428.93     17.76 o 
   6   2   1      870.89      951.34     16.53 o 
   6  -2   1      940.19      983.37     10.49 o 
   6  -2   2       80.33       99.73      4.15 o 
  -6  -2  -3      204.33      201.53      5.76 o 
   6  -2   4       50.79       36.95      3.66 o 
  -6  -2  -5      110.65       64.64      4.45 o 
  -6   2  -6        2.02       -0.45      3.66 o 
  -6   2  -7       39.28       33.33      4.60 o 
  -6   2  -8        1.32        0.59      3.85 o 
  -6   2  -9       50.24       58.12      8.20 o 
  -6   2 -10       32.98       27.03      9.21 o 
  -6   2 -11        3.01       -1.91      3.22 o 
  -6   2 -12        4.21        5.33      3.14 o 
  -6   2 -13        4.29        6.32      3.03 o 
  -6  -2 -14        3.72        4.48      3.99 o 
  -6   2 -15        0.04       -0.51      2.19 o 
  -6   2 -16        2.35        4.72      2.77 o 
  -6  -2 -17        3.88        1.89      2.06 o 
   6  -3 -20        6.02        6.91      2.12 o 
  -6  -3  19       19.42       22.19      2.56 o 
   6   3 -18      101.20      106.53      7.42 o 
   6   3 -17        1.22       -0.46      3.29 o 
   6  -3 -16       28.46       36.36      4.65 o 
   6   3 -15        4.62        7.31      4.05 o 
   6   3 -14        2.21        5.35      4.30 o 
   6   3 -13       57.96       66.40      4.58 o 
   6   3 -12      285.23      310.54     11.52 o 
   6   3 -11      330.55      336.21     12.07 o 
   6  -3 -10       12.50       16.06      3.09 o 
   6   3  -9      112.80      106.45      7.58 o 
   6   3  -8       84.66       78.62      4.12 o 
   6   3  -7       38.10       40.63      3.47 o 
  -6   3   6       25.79       26.84      2.58 o 
  -6   3   5      158.75      168.84      4.89 o 
   6   3  -4      153.59      154.08      5.34 o 
   6   3  -3        0.07        0.49      2.02 o 
  -6   3   2       10.86       11.39      2.25 o 
  -6   3   1       42.05       61.74      3.36 o 
  -6   3   0       18.75       13.56      2.31 o 
  -6   3  -1        1.96       15.00      4.64 o 
   6  -3   1        5.35       10.83      3.05 o 
  -6  -3  -2      208.35      226.25     11.53 o 
  -6  -3  -3       17.58        8.20      3.15 o 
  -6  -3  -4      251.51      169.47     12.83 o 
  -6  -3  -5        5.21       40.14      5.05 o 
  -6  -3  -6       12.57        2.83      3.70 o 
  -6  -3  -7       61.74       49.57      6.72 o 
  -6   3  -8        2.33        0.60      5.67 o 
  -6   3  -9       94.12      132.24      6.78 o 
   6   3  10       24.72       20.54      3.72 o 
   6   3  11        0.01        0.84      3.07 o 
  -6   3 -12        8.36        6.90      3.00 o 
  -6   3 -13       12.65       18.16      2.71 o 
  -6   3 -14       12.54        7.59      2.59 o 
   6   3  15        1.86        1.75      2.06 o 
  -6   3 -16        0.45       -0.27      1.79 o 
  -6  -3 -17        0.56        4.33      2.14 o 
   6  -4 -19        7.82        9.54      4.16 o 
   6   4 -18       17.16       15.17      2.86 o 
   6   4 -17       21.40       26.42      3.46 o 
   6   4 -16       76.28       92.84      6.26 o 
   6   4 -15        0.20        2.04      3.62 o 
  -6   4  14        4.61        4.81      6.00 o 
   6   4 -13       13.10       21.44      3.75 o 
   6   4 -12      417.35      417.72     17.05 o 
   6   4 -11      141.87      133.04      5.73 o 
   6   4 -10       14.21       25.02      3.47 o 
  -6   4   9       56.61       76.10      5.49 o 
   6   4  -8      563.09      678.69     23.63 o 
   6  -4  -7      370.72      384.13     14.95 o 
   6   4  -6      234.48      267.42     11.48 o 
   6   4  -5      350.03      323.02      7.37 o 
   6   4  -4       96.11       95.20      4.77 o 
   6   4  -3       50.77       58.90      4.00 o 
  -6   4   2       72.17       75.75      5.25 o 
   6   4  -1        3.77        0.70      3.15 o 
   6   4   0       21.07       28.20      3.89 o 
  -6   4  -1      182.86      177.33      5.51 o 
   6  -4   1      186.67      177.46      6.30 o 
  -6   4  -2        0.89        2.60      2.84 o 
  -6   4  -2       33.96       40.48      4.93 o 
  -6   4  -3       10.70        4.73      3.09 o 
  -6  -4  -4      334.43      325.87     27.64 o 
  -6  -4  -5        0.66        6.51      3.49 o 
  -6   4  -6      127.15      137.80      6.12 o 
  -6   4  -7       63.77       84.34      6.04 o 
  -6   4  -8        0.03       -0.43      3.18 o 
  -6   4  -9        0.56       -1.55      2.94 o 
  -6   4 -10       21.21       25.77      4.40 o 
  -6   4 -11        4.81       -0.55      4.61 o 
  -6   4 -12        2.27        6.34      2.58 o 
   6   4  13        9.72        6.18      2.13 o 
  -6   4 -14        0.53        0.18      1.80 o 
  -6   4 -15        1.64        0.04      1.91 o 
   6   5 -17       18.47       24.03      3.60 o 
   6   5 -16       10.24       15.02      2.80 o 
   6   5 -15       35.22       34.54      3.17 o 
   6   5 -14        8.26        6.77      2.90 o 
  -6   5  13       89.47       90.34      4.42 o 
   6  -5 -12       53.55       46.84      3.76 o 
   6   5 -11        3.92        2.40      2.73 o 
  -6   5  10       21.88       27.43      3.59 o 
   6   5  -9       47.94       47.09      4.19 o 
   6   5  -8        8.26        3.78      3.08 o 
   6   5  -7       72.16       83.80      4.99 o 
   6   5  -6        2.15        1.94      3.12 o 
   6   5  -5       12.12       11.76      3.84 o 
   6   5  -4        0.84        4.85      3.22 o 
   6   5  -3      123.29      119.15      5.13 o 
   6   5  -2       19.11        6.97      5.67 o 
   6   5  -1        0.40        5.74      2.83 o 
   6   5   0        4.54        2.71      2.64 o 
   6   5   1       35.90       50.47      8.79 o 
   6   5   2       35.63       43.12      4.88 o 
   6   5   3      197.85      222.04      7.33 o 
   6   5   4       10.13       -1.21      4.67 o 
  -6   5  -5       16.76       23.47      3.61 o 
  -6   5  -6        0.08        0.30      2.77 o 
  -6   5  -7        8.60       12.26      4.17 o 
  -6   5  -8        8.70        4.26      2.83 o 
  -6   5  -9       19.33       31.59      3.47 o 
  -6   5 -10        0.48        0.18      2.46 o 
   6   5  11       16.61       29.24      4.45 o 
  -6   5 -12        5.16        0.08      1.68 o 
   6   5  13        0.06        2.01      1.57 o 
  -6   5 -14        1.46        1.06      1.37 o 
   6   6 -15       13.56       14.84      1.88 o 
   6   6 -14       53.67       70.60      6.56 o 
   6   6 -13        0.02        0.58      2.41 o 
   6   6 -12       32.48       34.57      2.90 o 
   6   6 -11        1.89        4.90      2.38 o 
   6   6 -10        2.57        5.53      2.57 o 
   6   6  -9       38.88       46.74      4.81 o 
   6   6  -8       32.28       43.05      3.85 o 
   6   6  -7       22.69       22.73      3.47 o 
   6   6  -6       41.97       46.93      4.18 o 
   6   6  -5        2.96       10.83      3.27 o 
   6   6  -4        8.54       12.25      3.38 o 
   6   6  -3        8.89       11.54      3.30 o 
   6   6  -2      152.93      168.28     11.17 o 
   6   6  -1       34.69       22.43      5.39 o 
   6   6   0      221.20      208.67     22.33 o 
   6   6   1        0.57        4.11      2.90 o 
  -6   6  -2       74.82      103.36      8.03 o 
   6   6   3        0.04       -0.85      2.59 o 
   6   6   4        0.76       -0.52      2.49 o 
   6   6   5        0.02        1.27      2.44 o 
   6   6   6       23.27       16.44      2.77 o 
   6   6   7        7.49        3.39      2.80 o 
   6   6   8        5.03        7.95      7.29 o 
   6   6   9        1.51        0.98      1.65 o 
   6   6  10        9.67        4.65      4.91 o 
   6   6  11        0.61       -0.67      1.39 o 
   6   6  12        0.31        0.06      1.24 o 
   6   7 -13        1.28        0.88      1.48 o 
   6   7 -12        0.22       -1.34      1.87 o 
   6   7 -11        3.07        6.47      2.41 o 
   6   7 -10       11.54        9.91      3.08 o 
   6   7  -9        8.34        3.14      3.69 o 
   6   7  -8        0.07        0.14      2.17 o 
  -6   7   7        4.01        2.76      2.39 o 
   6   7  -6       40.26       60.57      3.87 o 
   6   7  -5        2.04        2.75      2.53 o 
   6   7  -4        5.23        6.24      2.55 o 
   6   7  -3        1.89        2.20      2.48 o 
   6   7  -2        1.98        4.32      2.62 o 
   6   7  -1       56.62       61.99      3.63 o 
   6   7   0        1.65        1.25      2.31 o 
   6   7   1       11.15       10.87      3.66 o 
   6   7   2       30.92       27.98      2.76 o 
   6   7   3        1.27        0.47      2.03 o 
   6   7   4        4.38       12.00      3.39 o 
  -6   7  -5        1.76        2.92      1.89 o 
   6   7   6        0.13        1.20      1.73 o 
   6   7   7       38.38       42.97      2.32 o 
   6   7   8        0.16        1.72      1.48 o 
   6   7   9        1.94        1.19      1.25 o 
  -6   8   8        2.23        4.04      1.43 o 
  -6   8   7        0.23       -0.37      1.72 o 
  -6   8   6        4.09        3.79      1.73 o 
   6   8  -5        9.42        7.33      2.04 o 
  -6   8   4        0.84        0.92      1.80 o 
   6   8  -3        1.07        3.93      1.70 o 
   6   8  -2        0.03        1.98      1.90 o 
   6   8  -1        0.16       -0.46      1.60 o 
   6   8   0        0.07        0.37      1.62 o 
   6   8   1        9.35        7.67      1.80 o 
   6   8   2        0.06        0.80      2.51 o 
  -6   8  -3        0.03        0.60      1.36 o 
   6   8   4        8.83       13.71      1.47 o 
   6   8   5        8.65        8.41      1.19 o 
  -7   0  20      136.82      155.15      3.94 o 
   7   0 -18      105.13      102.45      4.96 o 
   7   0 -16        7.15       11.03      2.98 o 
   7   0 -14      119.66      141.47      5.48 o 
   7   0 -12        2.87        0.70      2.75 o 
   7   0 -10      313.20      346.56     15.71 o 
   7   0  -8      647.75      672.00      9.39 o 
   7   0  -6       17.56       21.87      2.34 o 
   7   0  -4       32.89       50.24      2.72 o 
  -7   0   2        3.01        4.47      1.74 o 
   7   0   0      689.03      657.05     14.09 o 
  -7   0  -2       66.09      119.27      5.42 o 
   7   0   4       80.19       48.63      7.02 o 
   7   0   6       37.02       32.59      4.45 o 
  -7   0  -8       27.94       31.59      4.51 o 
  -7   0 -10       22.34       26.76      4.10 o 
  -7   0 -12        6.46       23.16      5.16 o 
   7   0  14        2.90        3.93      2.22 o 
  -7   0 -16        9.06       10.05      6.18 o 
  -7  -1  21        0.46       -1.42      1.42 o 
  -7   1  20       58.77       70.74      3.08 o 
  -7   1  19       41.55       35.79      3.13 o 
   7   1 -18       20.43       23.16      3.77 o 
   7   1 -17        1.24        3.11      6.29 o 
   7  -1 -16       11.99       11.09      3.22 o 
   7   1 -15      132.03      114.01      5.64 o 
   7   1 -14       73.16       53.84      7.23 o 
   7   1 -13      140.00      123.57      7.16 o 
   7  -1 -12        9.55        4.85      3.20 o 
   7   1 -11      345.27      352.34      7.93 o 
   7   1 -10      145.85      124.44      6.43 o 
   7  -1  -9      211.28      231.30      8.17 o 
   7   1  -8        8.91       13.98      2.38 o 
   7  -1  -7      285.44      314.11     17.43 o 
   7  -1  -6       25.96       29.05      2.69 o 
  -7   1   5        1.09        3.19      1.74 o 
  -7   1   4      107.27      111.02      4.84 o 
   7   1  -3       28.08       34.94      2.49 o 
   7   1  -2       17.83       27.58      2.38 o 
   7   1  -1      134.72      217.84      9.47 o 
  -7   1   0       74.50       63.22      3.51 o 
   7  -1   1      115.37      142.11     10.88 o 
   7  -1   2      162.61      185.70      9.15 o 
   7  -1   3      167.29      176.02      6.18 o 
  -7   1  -4      113.32      169.66     18.15 o 
   7   1   5       62.15       81.32      8.22 o 
   7   1   6       42.46       46.43      5.16 o 
   7   1   7        0.25        7.44      3.77 o 
  -7   1  -8       23.48       29.42      4.48 o 
  -7   1  -9        0.35        0.33      3.79 o 
  -7   1 -10        0.39       -0.15      3.57 o 
  -7   1 -11        7.72       14.09      4.35 o 
  -7   1 -12        0.05       -3.30      3.30 o 
  -7   1 -13        0.76        1.45      2.67 o 
   7   1  14        1.56        3.03      2.50 o 
  -7   1 -15        2.24        2.97      2.06 o 
  -7  -1 -16        0.67       -1.13      3.08 o 
   7   2 -20        3.47        8.21      2.67 o 
   7   2 -19        3.73        4.50      2.14 o 
  -7   2  18       50.70       50.05      3.59 o 
   7   2 -17       85.82       91.54      5.29 o 
   7  -2 -16        3.50        5.57      3.78 o 
   7   2 -15        0.87        2.03      3.32 o 
   7   2 -14       14.93       11.11      3.86 o 
   7  -2 -13       36.56       33.65      4.86 o 
   7   2 -12      216.71      228.98      9.29 o 
   7   2 -11      211.31      211.69      8.57 o 
   7  -2 -10       19.78       27.90      4.94 o 
   7   2  -9      544.38      529.98     20.80 o 
   7   2  -8        9.71       10.89      2.37 o 
  -7   2   7       97.27       90.63      4.80 o 
   7  -2  -6        0.51       -0.26      2.04 o 
  -7   2   5     1014.32      964.91     24.72 o 
  -7   2   4       20.51       24.09      2.62 o 
   7   2  -3      117.34      102.46      4.02 o 
  -7   2   2        0.21        0.62      1.99 o 
  -7   2   1       84.16       87.68      5.52 o 
   7  -2   0       47.79       47.57      5.89 o 
   7   2   1        8.89       22.33      7.52 o 
  -7  -2  -2      118.27      146.39     11.84 o 
  -7  -2  -3       22.50       35.26      3.95 o 
   7   2   4      138.02      138.16      8.21 o 
   7   2   5       31.27       37.72      5.38 o 
   7   2   6        1.14        1.66      3.85 o 
  -7   2  -7       11.69       30.65      4.66 o 
   7   2   8        6.78        9.01      3.46 o 
   7   2   9       12.22       13.97      3.56 o 
  -7   2 -10        5.37       15.41      3.63 o 
  -7   2 -11       14.13       14.56      3.45 o 
  -7   2 -12        1.01        0.35      2.87 o 
  -7   2 -13        1.52        3.05      2.66 o 
  -7   2 -14        0.43        1.21      2.39 o 
  -7   2 -15       13.25       16.94      2.32 o 
   7   2  16        0.39       -0.61      1.70 o 
   7  -3 -20        4.40        3.16      1.70 o 
   7   3 -19        3.01        4.02      2.44 o 
   7   3 -18       43.62       52.44      3.89 o 
   7   3 -17       13.76       11.78      3.63 o 
   7  -3 -16      119.69      116.67     11.94 o 
   7   3 -15        6.31        7.47      3.92 o 
   7   3 -14       42.60       43.02      4.85 o 
   7  -3 -13       95.96       89.57      5.20 o 
   7  -3 -12      143.54      152.89      6.20 o 
   7  -3 -11       29.34       31.03      3.90 o 
   7   3 -10      258.78      259.99      8.07 o 
  -7   3   9       67.46       73.52      7.25 o 
   7   3  -8      525.62      555.63     34.61 o 
   7   3  -7      290.06      300.84     16.24 o 
   7   3  -6       27.07       26.89      3.17 o 
   7   3  -5       16.92       16.44      4.63 o 
   7   3  -4       71.63       89.29      5.02 o 
   7   3  -3       20.80       26.02      3.91 o 
   7   3  -2       18.43       27.20      3.16 o 
  -7   3   1        9.33        7.96      2.78 o 
   7   3   0        7.39        9.12      2.85 o 
   7  -3   0        9.08       -0.75      3.55 o 
   7   3   1       51.49       84.49      5.52 o 
   7  -3   1       52.82       71.92      4.98 o 
  -7   3  -2      280.80      322.52     19.85 o 
   7   3   3        5.48       16.63      3.69 o 
   7   3   4       36.76       29.68      4.20 o 
   7   3   5      116.31      104.68     11.14 o 
  -7   3  -6        0.12       11.07      3.96 o 
   7   3   7        0.18        7.61      6.01 o 
  -7   3  -8       93.93      129.13      8.08 o 
  -7   3  -9       15.10       34.34      4.71 o 
  -7   3 -10       68.57       78.05      4.51 o 
  -7   3 -11       22.21       22.09      3.13 o 
  -7   3 -12        0.21        0.34      2.32 o 
  -7   3 -13        0.85        2.67      2.39 o 
  -7   3 -14        6.74        5.75      2.09 o 
   7   3  15        0.86        1.23      1.61 o 
   7   4 -18        0.93        0.83      2.17 o 
   7   4 -17       69.08       79.16      7.57 o 
   7   4 -16       10.55       18.18      3.50 o 
   7   4 -15       19.34       19.34      3.89 o 
   7  -4 -14        6.66        8.85      3.16 o 
   7   4 -13        5.24        2.42      2.92 o 
   7  -4 -12        6.72        6.37      3.05 o 
   7   4 -11       88.07       88.94      4.92 o 
   7   4 -10      474.78      499.57      9.63 o 
   7  -4  -9       34.24       36.89      4.29 o 
   7  -4  -8       83.70       80.52      4.49 o 
   7   4  -7       27.00       38.97      3.80 o 
   7   4  -6       42.77       45.49      4.76 o 
  -7   4   5        0.81        0.63      2.87 o 
   7   4  -4        4.24        3.22      2.65 o 
   7   4  -3       92.42       73.86      4.51 o 
  -7   4   2       17.85       22.51      3.14 o 
   7   4  -1        8.50       18.16      5.95 o 
   7   4   0        0.18       -0.12      2.83 o 
   7   4   1       26.56       26.19      4.47 o 
   7  -4   1       26.59       24.40      5.02 o 
   7   4   2       90.18       93.12      9.51 o 
   7  -4   2       94.98       98.41      6.21 o 
   7   4   3       82.31       60.85      9.21 o 
  -7   4  -4       37.75       17.50      3.64 o 
   7   4   5        0.07        8.75      3.82 o 
  -7   4  -6       12.96       18.48      4.37 o 
   7   4   7       11.27       15.69      5.61 o 
  -7   4  -8       38.22       34.65      4.45 o 
  -7   4  -9        0.46        1.32      2.81 o 
  -7   4 -10        4.02        3.90      2.93 o 
  -7   4 -11        2.00        3.17      2.47 o 
  -7   4 -12        0.04        1.42      2.93 o 
  -7   4 -13        2.80        1.44      2.36 o 
   7   4  14        0.73       -1.53      2.67 o 
   7   5 -16       14.33       17.58      4.71 o 
   7   5 -15        2.81        2.50      2.12 o 
   7   5 -14       13.30       14.61      4.17 o 
   7   5 -13       21.93       22.54      3.29 o 
   7   5 -12       14.26       15.16      2.81 o 
   7   5 -11        0.11       -1.39      2.41 o 
   7   5 -10        3.33        5.63      2.78 o 
   7   5  -9       18.21       18.79      3.20 o 
  -7   5   8        2.99        0.80      2.81 o 
  -7   5   7       37.97       30.88      3.66 o 
   7   5  -6       35.70       39.88      4.13 o 
   7   5  -5        1.42        1.90      2.96 o 
   7  -5  -4        4.87        2.01      2.91 o 
   7   5  -3       46.24       65.32      3.95 o 
   7   5  -2      133.41      132.35      6.36 o 
   7   5  -1        2.53        0.55      2.79 o 
   7   5   0       23.33       12.77      3.12 o 
   7   5   1       29.39       23.20      5.49 o 
   7   5   2       44.92       49.14      6.39 o 
   7   5   3       21.47       19.17      3.23 o 
  -7   5  -4        0.41       -0.19      3.50 o 
   7   5   5        1.00        1.09      2.91 o 
   7   5   6       10.21       12.04      2.82 o 
   7   5   7        0.07        0.00      2.35 o 
   7   5   8        0.03        0.37      2.17 o 
   7   5   9        3.72        1.73      1.99 o 
   7   5  10        8.28        5.32      2.05 o 
   7   5  11        0.11        0.38      2.78 o 
   7   5  12        0.49        4.57      1.36 o 
  -7   5 -13        0.34       -1.29      1.29 o 
   7   6 -15        1.73        1.31      1.81 o 
   7   6 -14       11.54        7.36      2.24 o 
   7   6 -13        3.68        2.35      2.14 o 
   7   6 -12        5.44        2.63      2.55 o 
   7   6 -11        7.39        9.65      2.59 o 
   7   6 -10        0.13        0.32      2.32 o 
   7   6  -9        0.04        0.71      2.41 o 
   7   6  -8       15.87       11.34      2.92 o 
  -7   6   7        0.05       -0.37      2.72 o 
   7   6  -6        1.01       -0.91      2.88 o 
   7   6  -5       30.79       32.54      3.81 o 
   7   6  -4        0.02       -1.00      2.90 o 
   7   6  -3        1.30        1.53      2.88 o 
   7   6  -2       31.22       22.52      3.25 o 
   7   6  -1       51.96       32.31      4.60 o 
   7   6   0        1.81        4.74      2.71 o 
   7   6   1        0.15        0.79      2.76 o 
   7   6   2        0.07       -1.51      4.18 o 
   7   6   3       16.90       23.76      3.02 o 
  -7   6  -4        5.46        2.47      2.56 o 
   7  -6   5        1.85        2.07      2.14 o 
   7  -6   6        5.53        2.36      4.16 o 
   7   6   7       21.17       19.99     18.03 o 
   7   6   8        1.59        2.45      3.17 o 
   7  -6   9        5.16        2.05      3.60 o 
   7   6  10        0.02        0.15      1.36 o 
  -7   6 -11        0.46       -0.49      1.23 o 
   7   7 -11        5.96       11.30      3.79 o 
   7   7 -10        9.36       13.70      2.42 o 
   7   7  -9       35.54       37.87      3.52 o 
   7   7  -8        1.91        0.54      1.94 o 
   7   7  -7        1.06        1.32      2.08 o 
   7   7  -6        4.08        4.36      2.25 o 
   7   7  -5       14.36       15.34      2.54 o 
   7   7  -4       12.34       13.09      2.51 o 
   7   7  -3        1.05        0.76      2.22 o 
   7   7  -2        0.84       -0.76      2.57 o 
  -7   7   1        0.19        2.08      2.06 o 
   7   7   0        4.50        4.27      2.08 o 
   7   7   1        4.19        3.82      3.17 o 
   7   7   2        9.46        9.91      2.05 o 
   7   7   3        0.48       -1.15      1.67 o 
   7   7   4        3.06        5.34      1.68 o 
   7   7   5        2.43        2.98      1.62 o 
   7   7   6        3.55       10.71      1.60 o 
   7   7   7        2.03        3.74      1.24 o 
  -7   8   6        3.72        4.23      1.61 o 
  -7   8   5        4.46        5.76      1.65 o 
   7   8  -4        2.10        1.83      1.38 o 
   7   8  -3       12.70       14.30      1.97 o 
   7   8  -2        0.14        3.79      2.02 o 
  -7   8   1        8.03       10.06      3.10 o 
   7   8   0        0.28        0.50      1.46 o 
   7   8   1        0.68        2.01      1.08 o 
  -8   0  20       63.43       72.94      2.48 o 
   8   0 -18      111.15      141.24      5.00 o 
   8   0 -16        2.43        1.80      4.44 o 
   8   0 -14      130.99      154.87      5.69 o 
   8   0 -12        1.87        2.72      2.85 o 
   8   0 -10      513.78      494.41     10.45 o 
   8   0  -8      911.86      946.55     22.47 o 
   8   0  -6       21.30       21.16      2.54 o 
   8   0  -4        1.46        1.75      1.95 o 
   8   0  -2      185.94      216.64      8.38 o 
   8   0   0       36.58       18.10      3.13 o 
   8   0   2      127.96      174.30      8.86 o 
  -8   0  -4       30.69       20.56      4.38 o 
  -8   0  -6      126.85      150.82      6.27 o 
  -8   0  -8        7.87        3.64      5.49 o 
  -8   0  -8        7.87       21.30      4.58 o 
  -8   0 -10        0.21        3.46      3.18 o 
  -8   0 -12        1.49        3.91      2.63 o 
  -8   0 -14        2.85        3.04      2.20 o 
   8  -1 -20        6.13        7.35      1.53 o 
  -8   1  19       76.21       76.47      6.44 o 
   8   1 -18       36.99       37.60      3.69 o 
   8   1 -17        3.60        2.62      2.84 o 
   8  -1 -16      100.53      105.75      5.07 o 
   8   1 -15       47.10       50.31      4.28 o 
   8  -1 -14       31.54       37.51      3.49 o 
   8   1 -13       11.39       14.17      3.06 o 
   8   1 -12      103.37      111.79      5.10 o 
   8   1 -11       54.04       62.93      4.47 o 
   8  -1 -10        1.03        2.04      2.69 o 
   8   1  -9        8.84        7.87      2.73 o 
   8   1  -8       30.90       39.40      4.06 o 
   8   1  -7      330.73      322.65      9.47 o 
   8  -1  -6      108.24      102.07      4.36 o 
   8   1  -5      100.00      131.35      4.72 o 
   8   1  -4       90.06      101.01      5.11 o 
   8   1  -3        7.11        7.12      3.24 o 
   8   1  -2        0.54       -0.46      2.29 o 
   8   1  -1       14.69        1.82      2.75 o 
   8  -1   0       13.68       10.28      2.95 o 
   8   1   1        6.02        2.61      3.32 o 
   8  -1   2      123.11      132.49     11.07 o 
  -8   1  -3        0.07        5.80      4.49 o 
   8   1   4        7.01        7.76      4.54 o 
  -8   1  -5      161.92      169.92      9.68 o 
  -8   1  -6       15.56       14.51      4.42 o 
  -8   1  -7        0.52        2.02      3.54 o 
  -8   1  -8        0.04        3.17      3.62 o 
  -8   1  -9        3.45        3.40      3.44 o 
  -8   1 -10        5.28        8.61      3.58 o 
  -8   1 -11       13.49       10.51      3.36 o 
  -8   1 -12        1.17        1.96      2.66 o 
   8   1  13        4.87        2.67      2.39 o 
  -8   1 -14        0.44        0.28      2.47 o 
  -8   1 -15        0.36        3.10      2.73 o 
   8   2 -19       26.27       42.39      4.12 o 
   8   2 -18       10.11        9.10      2.34 o 
   8   2 -17       82.96       92.78      4.99 o 
   8   2 -16        2.47        4.66      3.46 o 
   8   2 -15       98.98       97.39     12.50 o 
   8  -2 -14        1.11        0.66      4.12 o 
   8  -2 -13        0.79       -3.14      3.52 o 
   8   2 -12       21.57       17.52      4.82 o 
   8  -2 -11        6.88        3.14      2.55 o 
   8  -2 -10       48.52       61.59      4.84 o 
   8   2  -9      300.12      315.66      7.47 o 
   8   2  -8       25.91       30.92      3.31 o 
   8  -2  -7       27.17       22.66      3.57 o 
   8   2  -6       37.12       27.00      3.04 o 
   8   2  -5        0.66        3.88      2.33 o 
   8   2  -4        7.57        3.05      2.56 o 
   8   2  -3        4.49       15.11      3.40 o 
   8   2  -2       37.41       27.76      3.28 o 
   8   2  -1       16.44       18.35      3.02 o 
   8   2   0        1.29       -0.62      2.92 o 
   8  -2   1       18.69       13.08      3.67 o 
   8  -2   2       53.60       51.65      5.42 o 
   8  -2   3       72.82       82.15      5.38 o 
   8  -2   4       26.94       31.67      5.75 o 
   8  -2   5       12.88        4.66      4.48 o 
  -8   2  -6        7.12        9.32      3.50 o 
  -8   2  -7       23.64       14.18      3.53 o 
   8   2   8       12.74       10.07      3.98 o 
   8   2   9        1.73       -0.75      3.18 o 
  -8   2 -10       13.31       25.56      3.67 o 
  -8   2 -11        2.69        0.63      2.75 o 
  -8   2 -12        0.06        1.37      3.10 o 
  -8   2 -13        0.59       -1.47      2.19 o 
  -8   2 -14        0.06       -0.79      1.98 o 
  -8   2 -15        5.28        4.52      1.48 o 
   8   3 -19        3.35        2.60      1.98 o 
   8   3 -18        7.16        6.86      2.64 o 
   8  -3 -17       14.67       13.57      3.20 o 
   8   3 -16       81.19       83.19      6.31 o 
   8   3 -15        3.98        9.08      3.82 o 
   8   3 -14        7.37        6.42      4.22 o 
   8  -3 -13        1.40        3.03      3.57 o 
   8  -3 -12       25.84       43.36      4.18 o 
   8   3 -11        5.73        5.15      3.09 o 
   8   3 -10      474.43      550.16     21.78 o 
   8  -3  -9        7.86       16.39      3.19 o 
   8   3  -8        0.32       -0.01      2.61 o 
   8   3  -7      312.93      354.01     17.83 o 
   8   3  -6      511.16      522.33     11.47 o 
   8   3  -5      176.23      190.32      9.03 o 
   8   3  -4      189.97      230.15     15.14 o 
   8   3  -3        0.17        0.40      4.22 o 
   8   3  -2       32.88       39.23      3.75 o 
   8   3  -1        3.00        7.00      3.93 o 
   8   3   0       17.39        3.13      4.08 o 
   8   3   1        8.54       19.07      3.79 o 
   8   3   2        0.32        6.98      3.32 o 
  -8   3  -3        2.44       10.26      3.46 o 
  -8   3  -4       74.88       56.98      6.98 o 
  -8   3  -5       18.61       30.71      4.02 o 
  -8   3  -6       47.52       17.89      3.71 o 
  -8   3  -7        0.08        3.91      3.19 o 
  -8   3  -8        7.46        1.38      2.89 o 
  -8   3  -9        0.01       -1.40      2.55 o 
  -8   3 -10        0.10       -1.71      2.96 o 
  -8   3 -11        7.34       10.30      2.39 o 
  -8   3 -12        0.42        1.12      4.23 o 
  -8   3 -13        0.24        1.11      1.89 o 
   8   3  14        0.76        0.54      1.21 o 
   8   4 -17        4.22        1.06      2.18 o 
   8   4 -16        2.74        4.98      2.80 o 
   8   4 -15        0.58        1.57      3.04 o 
   8   4 -14       72.63       95.02      4.98 o 
   8   4 -13        3.29        2.60      3.32 o 
   8   4 -12       20.07       34.94      7.98 o 
   8  -4 -11       18.66        6.95      2.95 o 
   8   4 -10       73.66       79.82      7.43 o 
   8   4  -9       50.03       54.95      4.18 o 
   8   4  -8        1.76        1.43      2.65 o 
   8   4  -7       11.48       22.20      3.56 o 
   8   4  -6       68.71       75.41      6.76 o 
   8   4  -5        8.00        7.30      2.86 o 
   8   4  -4        0.12        0.28      3.33 o 
   8   4  -3       18.47       17.05      3.20 o 
   8   4  -2       86.45       95.21      4.95 o 
   8   4  -1        3.61       -0.29      2.83 o 
   8  -4   0        6.35       10.83      3.25 o 
   8   4   1       11.70        9.54      3.20 o 
   8   4   2        5.12       21.53      7.30 o 
   8   4   3       25.26       35.03      3.82 o 
   8   4   4       51.40       98.92      7.72 o 
   8   4   5       41.13       13.01      3.14 o 
   8   4   6        5.22       24.85      3.39 o 
  -8   4  -7       12.03        6.32      3.03 o 
   8   4   8        3.91        7.33      2.71 o 
   8   4   9        3.68        4.27      2.48 o 
   8   4  10        1.96       10.32      5.29 o 
   8   4  11        1.66        0.15      2.00 o 
  -8   4 -12        0.56        1.49      1.50 o 
   8  -4  13        1.59        0.92      1.20 o 
   8   5 -16       11.78       15.09      2.13 o 
   8   5 -15       11.05       17.50      2.57 o 
   8   5 -14        0.09        1.38      2.06 o 
   8   5 -13       30.02       39.41      3.86 o 
   8   5 -12        8.01        8.00      2.96 o 
  -8   5  11       72.70       68.98      4.09 o 
   8  -5 -10        0.11        3.41      2.42 o 
   8   5  -9        7.79        5.19      2.61 o 
  -8   5   8        0.32        0.76      2.62 o 
   8   5  -7      111.59      129.16      8.00 o 
  -8   5   6        3.22        0.71      2.53 o 
  -8   5   5        5.53       12.10      2.80 o 
   8   5  -4        0.91       -0.28      2.61 o 
   8   5  -3        8.06        5.17      2.63 o 
   8  -5  -2        1.57        6.17      3.02 o 
   8  -5  -1      122.43      116.36      5.65 o 
   8   5   0       22.91       14.46      3.48 o 
   8   5   1       34.90       39.45      3.85 o 
   8   5   2       16.27        6.25      2.85 o 
   8   5   3        0.03        1.30      2.74 o 
   8   5   4        0.08        0.40      2.56 o 
   8  -5   5       20.92       25.97      4.28 o 
   8   5   6        0.06       -1.06      2.84 o 
   8   5   7       15.27       16.57      2.67 o 
   8   5   8        3.34        2.50      2.14 o 
   8   5   9        1.45        5.84      2.63 o 
   8   5  10        0.01        0.76      2.49 o 
   8  -5  11        3.76        1.69      1.37 o 
   8   6 -13        1.02        1.05      1.67 o 
   8   6 -12        7.75       10.96      2.26 o 
   8   6 -11        2.81        7.86      2.12 o 
   8   6 -10        6.21        3.66      2.18 o 
   8   6  -9        0.33        1.04      2.25 o 
   8   6  -8       60.05       67.74      7.64 o 
   8   6  -7        4.08        3.06      2.81 o 
   8   6  -6       19.75       17.64      2.99 o 
   8   6  -5        2.73        6.78      2.81 o 
   8   6  -4        3.90        2.09      2.83 o 
   8   6  -3        2.52        3.92      2.69 o 
   8   6  -2        1.13        2.47      2.66 o 
   8   6  -1        0.04       -1.07      2.59 o 
   8   6   0       14.05       26.98      6.19 o 
   8   6   1        3.40        1.87      2.24 o 
   8   6   2        2.52        3.16      2.65 o 
   8   6   3       14.39       11.36      2.33 o 
   8   6   4        6.42        4.78      2.50 o 
   8   6   5        0.30        0.33      1.81 o 
   8   6   6        8.34       11.01      7.37 o 
   8   6   7        2.23        3.64      2.65 o 
   8   6   8        4.82        4.88      1.42 o 
   8   6   9        0.11        0.08      0.97 o 
  -8   7  10        6.62        4.21      1.46 o 
   8   7  -9        0.00       -0.57      1.44 o 
  -8   7   8       11.59        8.37      1.70 o 
   8   7  -7        0.94        1.54      1.70 o 
   8   7  -6        1.79       -0.16      1.76 o 
  -8   7   5        2.14        2.30      2.25 o 
   8   7  -4        1.87        5.84      1.91 o 
   8   7  -3        4.59        3.90      1.83 o 
  -8   7   2        3.75        4.20      1.72 o 
   8   7  -1        5.70        6.88      1.88 o 
   8   7   0        4.34        4.36      1.72 o 
   8   7   1        3.92        1.70      1.57 o 
   8   7   2        1.71        3.78      1.49 o 
  -8   7  -3        0.03        0.72      1.32 o 
   8   7   4        0.38        0.41      1.07 o 
   9   0 -18      140.80      157.46      4.49 o 
   9   0 -16       17.27       17.00      5.85 o 
   9   0 -14      168.54      169.31      5.64 o 
   9   0 -12      313.14      325.50      8.78 o 
   9   0 -10      116.58      114.89      5.37 o 
   9   0  -8       11.77       16.04      3.19 o 
   9   0  -6      298.77      380.65      7.93 o 
   9   0  -4       31.67       30.94      3.33 o 
   9   0  -2       38.65       37.34      3.60 o 
   9   0   0       32.84       76.67      4.81 o 
   9   0   2       21.79       14.18      3.34 o 
   9   0   4       15.65       26.95      3.47 o 
  -9   0  -6      117.72      137.89     21.43 o 
  -9   0  -8       20.90       25.84      3.74 o 
   9   0  10        0.01        4.47      2.48 o 
  -9   0 -12        2.08       -1.58      1.76 o 
   9   1 -19       60.71       65.01      2.91 o 
   9  -1 -18        0.02       -0.91      2.41 o 
   9   1 -17       91.72       90.46      4.46 o 
   9   1 -16       13.30       12.17      2.78 o 
   9   1 -15        4.59        2.06      2.71 o 
   9  -1 -14        3.34        0.64      2.83 o 
   9   1 -13       27.19       27.36      3.49 o 
   9   1 -12       40.13       51.98      4.44 o 
   9   1 -11        5.63        6.20      2.83 o 
   9   1 -10       29.71       30.19      3.83 o 
   9   1  -9       57.97       72.85      4.93 o 
   9  -1  -8      444.97      497.39     19.06 o 
   9   1  -7       84.13       87.40      4.61 o 
   9   1  -6       33.56       41.50      3.64 o 
   9   1  -5        3.33        3.52      2.82 o 
   9   1  -4       89.96       91.50      7.69 o 
   9   1  -3       50.77       45.38      3.73 o 
   9   1  -2       15.36       20.75      3.31 o 
   9   1  -1       20.79       20.36      3.40 o 
   9   1   0       12.16        8.68      3.11 o 
   9   1   1       38.41       32.83      4.62 o 
   9  -1   2        0.16        0.26      3.13 o 
   9  -1   3       33.49       17.11      3.72 o 
   9  -1   4        4.80        5.51      3.53 o 
   9  -1   5       11.68        7.60      3.60 o 
   9  -1   6       11.76       16.69      4.43 o 
   9  -1   7        8.38       10.23      3.90 o 
   9  -1   8       16.71       25.16      4.53 o 
  -9  -1  -9        0.26        0.27      4.63 o 
  -9   1  -9        5.62       10.87      3.72 o 
   9  -1  10        0.39        0.91      2.49 o 
   9  -1  11        0.11        0.58      2.11 o 
  -9   1 -12        1.24        1.56      1.85 o 
  -9   1 -13        0.09        0.93      1.73 o 
   9   2 -18        0.16       -0.43      2.33 o 
   9   2 -17       16.34       21.64      3.23 o 
   9   2 -16       10.74        8.42      3.36 o 
   9  -2 -15       56.69       66.30      4.69 o 
   9   2 -14       27.96       28.53      4.24 o 
   9  -2 -13        8.94        7.77      3.75 o 
   9  -2 -12        9.72        9.78      3.76 o 
   9   2 -11        1.46        0.77      2.66 o 
   9   2 -10       11.34       16.64      2.76 o 
   9   2  -9      109.45       97.09      4.65 o 
   9  -2  -8        6.58        6.99      2.63 o 
   9   2  -7      350.91      363.73      8.48 o 
   9   2  -6      516.65      572.15     20.51 o 
   9   2  -5        0.14        5.59      2.85 o 
   9   2  -4        0.60        4.34      2.89 o 
   9   2  -3       37.56       36.63      8.48 o 
   9   2  -2        0.00        1.37      2.94 o 
   9   2  -1        6.48       13.84      3.84 o 
   9   2   0        3.90        6.15      3.27 o 
   9   2   1        0.05       -0.41      3.25 o 
   9  -2   2        1.61        3.06      3.27 o 
   9  -2   3        8.64       11.05      3.64 o 
   9  -2   4        1.00       -2.16      3.38 o 
   9  -2   5       63.76       89.41     26.78 o 
   9  -2   6        0.27       -0.88      3.29 o 
  -9   2  -7       27.17       37.52      3.73 o 
   9   2   8        0.12        1.08      2.90 o 
  -9   2  -9        7.83       20.03      4.34 o 
  -9   2 -10        6.63        9.78      5.55 o 
  -9   2 -11       10.43       11.61      2.41 o 
   9  -2  12        2.74        3.19      1.82 o 
  -9   2 -13        0.48        0.36      1.34 o 
   9   3 -18        1.20        0.95      1.94 o 
   9   3 -17        0.64       -0.66      2.34 o 
   9   3 -16       66.69       72.18      6.28 o 
   9   3 -15        1.29        2.43      3.20 o 
   9  -3 -14       52.98       60.91      5.88 o 
   9  -3 -13        4.80        0.58      3.18 o 
   9  -3 -12        0.46        0.34      3.32 o 
   9  -3 -11        0.15       -1.30      2.89 o 
   9   3 -10        7.88        8.15      3.19 o 
   9   3  -9       36.40       46.10      3.94 o 
   9   3  -8       17.26       17.08      3.13 o 
   9   3  -7       18.67       22.49      3.41 o 
   9   3  -6       11.13        6.21      2.89 o 
   9   3  -5        6.07        5.09      2.96 o 
   9   3  -4       79.93       66.60      4.51 o 
   9   3  -3        6.68       -0.83      2.74 o 
   9   3  -2       68.42       45.09      4.13 o 
   9   3  -1        8.05        5.15      3.03 o 
   9   3   0        0.30       -0.88      2.96 o 
   9   3   1        3.83        4.24      3.06 o 
  -9   3  -2        0.58        3.24      3.09 o 
   9   3   3        0.86        2.31      3.06 o 
   9   3   4       98.94      151.77      6.11 o 
   9   3   5        8.53        6.28      3.44 o 
   9  -3   6        1.31        1.93      2.85 o 
  -9   3  -7        0.36        3.20      2.67 o 
  -9   3  -8        0.13        2.94      2.51 o 
  -9   3  -9        2.24        2.22      2.23 o 
   9   3  10        0.32        0.91      2.10 o 
   9   3  11        0.58       -0.64      1.76 o 
  -9   3 -12        0.25        0.60      1.42 o 
   9   4 -16        5.95        2.85      2.22 o 
   9  -4 -15       81.99       95.22     10.41 o 
   9   4 -14        5.09       10.57      2.73 o 
   9  -4 -13       44.24       37.64      3.90 o 
   9   4 -12       22.21       18.98      3.34 o 
   9  -4 -11       20.08       13.93      3.30 o 
   9   4 -10        9.37        5.25      2.76 o 
   9   4  -9        0.46        0.16      2.57 o 
   9   4  -8        0.24        0.46      2.40 o 
   9   4  -7       63.68       46.15      4.80 o 
   9   4  -6       32.35       31.27      3.37 o 
   9   4  -5       10.89       15.10      3.11 o 
   9   4  -4        2.11        5.25      2.85 o 
   9   4  -3        0.34       -0.21      2.45 o 
   9   4  -2        0.65        3.07      2.71 o 
   9  -4  -1       29.27       33.55      3.73 o 
   9   4   0        0.41        2.04      3.50 o 
   9   4   1        0.18       -1.29      2.75 o 
   9   4   2        0.58        2.19      3.02 o 
   9   4   3       16.46       23.23      5.08 o 
   9   4   4        0.48        0.87      2.60 o 
   9  -4   5       11.84        5.10      2.83 o 
   9  -4   6        4.38        2.71      2.70 o 
   9   4   7        2.69        1.09      2.41 o 
   9   4   8        1.32       -0.07      2.20 o 
   9   4   9        0.89        1.71      1.85 o 
   9   4  10        1.24       -1.61      2.61 o 
   9   4  11        1.26        2.18      7.14 o 
   9   5 -14        4.12        2.08      2.40 o 
   9   5 -13       27.25       28.47      2.47 o 
   9   5 -12        9.83        9.09      2.47 o 
   9   5 -11        4.51        1.45      1.83 o 
   9   5 -10        0.16        1.34      2.15 o 
   9   5  -9        7.12        3.57      2.60 o 
   9   5  -8       58.32       40.62      3.16 o 
   9   5  -7       20.66       15.43      2.64 o 
   9   5  -6        0.34        1.64      2.20 o 
   9   5  -5        4.64        3.54      2.22 o 
   9   5  -4        1.33        1.44      2.23 o 
   9   5  -3        1.20        2.47      3.08 o 
   9   5  -2        1.66        1.22      2.21 o 
   9  -5  -1        0.97        0.39      2.26 o 
   9   5   0       11.36        4.69      2.43 o 
   9   5   1        2.41        3.60      4.39 o 
   9   5   2        0.66       -0.13      2.66 o 
   9  -5   3        3.01        8.67      2.62 o 
   9   5   4        0.49        1.27      2.37 o 
   9   5   5        3.61        1.43      2.30 o 
   9  -5   6        0.08        2.20      2.07 o 
   9   5   7        3.24        4.75      7.99 o 
   9   5   8        0.02       -0.18      1.73 o 
  -9   5  -9        1.01       -0.66      1.36 o 
   9   6 -11        6.64        3.49      1.80 o 
   9   6 -10        1.68        3.27      1.78 o 
   9   6  -9       10.77       16.45      2.21 o 
   9   6  -8        4.48        4.79      2.06 o 
   9   6  -7       11.11       15.56      2.37 o 
   9   6  -6       14.82       13.41      2.46 o 
  -9   6   5        3.74        3.88      2.27 o 
   9   6  -4        1.13        3.57      3.04 o 
   9   6  -3        2.33        2.51      2.24 o 
   9   6  -2        1.13        0.48      2.10 o 
   9   6  -1        1.22        1.79      2.50 o 
  -9   6   0       16.17        9.74      2.12 o 
   9   6   1        5.54        6.46      3.59 o 
   9   6   2        1.47        3.72      1.87 o 
   9  -6   3        0.53        0.18      1.64 o 
   9   6   4        0.47       -0.55      1.46 o 
  -9   6  -5        0.78       -1.00      1.27 o 
   9   7  -6        2.18        2.38      1.21 o 
   9   7  -5        1.17        4.47      1.31 o 
   9   7  -4        4.20        4.24      1.56 o 
   9   7  -3        1.47        0.76      1.76 o 
   9   7  -2        4.09        9.22      1.42 o 
   9   7  -1        2.38        1.08      1.17 o 
   9   7   0        2.04        1.97      1.11 o 
  10   0 -16        1.31        1.77      2.31 o 
  10   0 -14       19.74       29.35      3.07 o 
  10   0 -12       25.24       27.69      3.00 o 
  10   0 -10       17.12       18.52      3.38 o 
  10   0  -8       76.87       82.91      4.96 o 
  10   0  -6      113.17      114.71      6.04 o 
  10   0  -4       60.87       84.19      4.57 o 
  10   0  -2        6.28        3.56      4.45 o 
  10   0   0        5.34        2.23      4.21 o 
  10   0   2        0.96        0.27      4.71 o 
  10   0   4        0.15       10.48      5.45 o 
  10   0   6        2.96        4.92      3.35 o 
  10   0   8        7.36       13.08      2.82 o 
  10   0  10        2.05       -0.26      1.78 o 
 -10   0 -12        2.62        1.76      1.29 o 
  10   1 -18        5.90       -0.83      2.20 o 
  10   1 -17       48.85       53.87      3.77 o 
  10   1 -16       20.59       25.83      6.29 o 
  10   1 -15        0.05        0.97      2.46 o 
  10   1 -14       31.33       31.37      4.37 o 
  10   1 -13       24.94       28.05      3.16 o 
  10  -1 -12        0.02       -1.25      2.47 o 
  10   1 -11       45.13       50.46      6.04 o 
  10  -1 -10        1.01        0.30      2.69 o 
  10  -1  -9       18.66       17.43      3.43 o 
  10  -1  -8       66.84       74.25      4.61 o 
  10   1  -7        2.00        4.93      2.86 o 
  10   1  -6       15.05       19.28      3.19 o 
  10   1  -5      104.32      118.66      9.01 o 
  10   1  -4        6.49       15.69      3.36 o 
  10   1  -3       18.54       21.94      4.03 o 
  10  -1  -2        0.48        5.14      3.03 o 
  10   1  -1        8.70       11.65      3.36 o 
  10   1   0        0.03       -1.49      3.15 o 
  10   1   1        7.06        2.03      5.04 o 
  10   1   2        5.60        3.39      3.21 o 
  10   1   3        1.52        4.11      3.18 o 
  10   1   4        2.82        5.31      4.22 o 
  10   1   5        5.15        4.69      3.28 o 
  10   1   6       29.63       24.04      4.63 o 
  10  -1   7       23.68       30.42      8.18 o 
  10  -1   8       13.16       15.30      6.44 o 
  10   1   9        0.10        1.32      2.06 o 
  10   1  10        2.45        0.49      1.85 o 
  10   1  11        0.31       -0.75      1.61 o 
  10   1  12        0.13       -0.76      1.21 o 
  10   2 -17       10.83       10.76      2.56 o 
  10   2 -16        1.97        0.64      2.89 o 
  10  -2 -15       57.86       73.85      4.40 o 
  10  -2 -14        1.75        3.50      3.15 o 
  10   2 -13       17.11       17.87      5.41 o 
  10  -2 -12        5.22        5.25      3.43 o 
  10  -2 -11       21.76       23.66      3.47 o 
  10   2 -10        4.92        2.30      2.32 o 
  10   2  -9        4.60       13.21      2.76 o 
  10   2  -8        0.00       -0.91      2.47 o 
  10   2  -7        7.56        8.15      2.74 o 
  10   2  -6       43.84       56.72      4.38 o 
  10   2  -5      161.65      136.62      5.93 o 
  10   2  -4       16.55       18.50      3.49 o 
  10   2  -3      129.14      124.87      7.58 o 
  10   2  -2        0.50        4.13      3.10 o 
  10   2  -1       10.43       13.79      3.58 o 
  10   2   0        6.50        0.10      4.25 o 
  10   2   1        1.46        1.41      3.17 o 
  10   2   2        2.04        0.05      3.23 o 
  10  -2   3        0.40       -1.60      3.10 o 
  10   2   4        5.31        7.57      3.42 o 
  10   2   5        6.83        7.42      3.28 o 
  10  -2   6        7.66        7.02      3.71 o 
  10  -2   7        1.27        0.99      2.54 o 
 -10   2  -8        1.68        3.19      2.41 o 
  10   2   9        1.85        1.92      2.13 o 
  10   2  10        1.13        0.34      2.03 o 
  10   2  11        0.26        0.36      1.44 o 
  10   3 -16       25.95       29.66      2.88 o 
  10   3 -15       16.79       20.92      3.28 o 
  10   3 -14        4.66        5.86      2.76 o 
  10  -3 -13       23.00       26.59      4.54 o 
  10  -3 -12        0.45        1.90      3.09 o 
  10  -3 -11       14.55       26.25      4.05 o 
  10   3 -10       25.78       19.37      3.46 o 
  10   3  -9       40.04       48.81      4.54 o 
  10  -3  -8       14.40       12.10      3.05 o 
  10  -3  -7        0.10       -1.92      2.56 o 
  10   3  -6      135.81      163.00      8.95 o 
  10   3  -5        0.97        5.34      2.98 o 
  10   3  -4       33.67       17.10      4.53 o 
  10   3  -3        0.11        1.65      2.57 o 
  10   3  -2        0.17       -0.55      2.68 o 
  10   3  -1        1.40        3.70      2.78 o 
  10   3   0        1.34       -2.58      2.87 o 
  10   3   1        1.86        0.00      2.97 o 
  10   3   2        0.34        1.26      2.67 o 
  10   3   3        3.40        0.67      2.78 o 
  10   3   4        1.28        3.86      2.65 o 
  10   3   5        5.80        5.38      2.66 o 
  10   3   6        0.03        2.89      2.42 o 
  10   3   7        9.80       13.09      2.69 o 
  10   3   8        4.09        5.01      2.22 o 
  10   3   9        0.38        0.91      2.18 o 
  10   3  10        4.21        1.54      1.48 o 
  10   4 -15        8.64       11.67      2.39 o 
  10   4 -14        0.46       -0.92      2.32 o 
  10  -4 -13        2.11        3.99      2.75 o 
  10   4 -12       17.55       17.29      4.92 o 
  10  -4 -11       44.44       49.62      7.10 o 
  10   4 -10        2.38        8.77      2.74 o 
  10   4  -9       35.13       26.33      3.00 o 
  10   4  -8        0.22       -0.49      2.36 o 
  10  -4  -7       17.04       17.58      4.08 o 
  10   4  -6       42.41       49.54      5.57 o 
 -10   4   5        5.38        3.45      2.57 o 
  10   4  -4        3.20        4.17      3.41 o 
  10   4  -3        6.60        7.71      2.56 o 
  10   4  -2        4.40        6.27      2.57 o 
  10   4  -1        0.16        0.56      2.36 o 
  10   4   0       15.26       21.97      3.06 o 
  10   4   1        9.62        1.96      3.74 o 
  10   4   2       13.17       17.47      5.46 o 
  10   4   3        0.08        4.14      2.79 o 
  10   4   4        2.51        4.72      2.24 o 
  10   4   5        1.89       -0.69      2.10 o 
  10   4   6        2.89        3.59      2.99 o 
 -10   4  -7        0.26        2.21      2.00 o 
  10   4   8        0.67        3.59      3.17 o 
  10  -4   9        1.49        0.21      1.30 o 
  10   5 -12        0.02        2.03      2.06 o 
  10   5 -11        7.21       19.43      2.34 o 
  10   5 -10        0.80        7.88      2.31 o 
  10   5  -9        4.49       10.55      2.34 o 
  10  -5  -8        1.66        5.26      2.05 o 
  10   5  -7        0.72        4.77      2.18 o 
  10  -5  -6        4.85        0.63      2.13 o 
  10   5  -5       78.75       80.18      3.72 o 
  10   5  -4        0.24        0.72      1.98 o 
  10   5  -3        0.27        0.60      3.00 o 
  10   5  -2        0.20        0.18      2.08 o 
  10   5  -1        1.41        0.95      3.53 o 
  10   5   0        1.26        3.48      3.20 o 
  10   5   1       20.22       31.45      3.59 o 
  10   5   2        3.07        3.62      2.04 o 
  10   5   3        0.54       -1.34      1.88 o 
  10   5   4        1.67       -0.36      3.07 o 
  10   5   5        1.21        3.75      2.58 o 
  10   5   6        0.99        7.30      1.37 o 
  10   6  -9        4.51        5.84      1.62 o 
  10   6  -8        2.92        0.03      1.44 o 
  10   6  -7        1.27        0.62      1.51 o 
  10   6  -6        3.46        3.83      1.65 o 
  10   6  -5        4.31        3.98      1.70 o 
  10   6  -4        1.89        2.02      1.65 o 
  10   6  -3        0.35        2.10      1.49 o 
  10   6  -2        0.35        2.00      1.49 o 
  10   6  -1        0.08        2.32      1.42 o 
  10   6   0        4.78        4.18      1.40 o 
 -10   6  -1        0.59        0.34      1.42 o 
 -10   6  -2        0.42        0.12      1.24 o 
  11   0 -16       93.19       87.87      2.97 o 
  11   0 -14       16.84       13.79      4.46 o 
  11   0 -12        4.55       11.48      2.47 o 
  11   0 -10        2.59        1.47      2.77 o 
  11   0  -8        7.01        5.30      3.02 o 
  11   0  -6       16.18       18.47      3.27 o 
  11   0  -4        1.14        0.91      3.77 o 
  11   0  -2       37.99       27.58      3.43 o 
  11   0   0       10.37        6.53      2.82 o 
  11   0   2       19.91       20.68      4.11 o 
  11   0   4        3.31       -0.04      4.07 o 
  11   0   6        4.82        1.86      2.70 o 
  11   0   8       18.56        6.00      1.91 o 
 -11   0 -10        0.51        2.08      1.32 o 
  11   1 -16        7.85       11.10      2.52 o 
  11  -1 -15        7.69        8.94      2.89 o 
  11   1 -14       10.60       13.94      2.64 o 
  11   1 -13       12.73       14.65      2.93 o 
  11   1 -12        0.38        0.42      2.50 o 
  11   1 -11       93.26      108.26      7.94 o 
  11  -1 -10        6.32        8.54      3.05 o 
  11  -1  -9        0.11        3.18      2.70 o 
  11   1  -8        9.24        5.45      2.86 o 
  11   1  -7        0.20       -2.05      2.79 o 
  11  -1  -6       38.22       42.14      4.03 o 
  11  -1  -5      123.31      124.30      7.52 o 
  11   1  -4        9.65        1.49      3.04 o 
  11   1  -3       27.14       16.57      3.38 o 
  11   1  -2       26.20       28.87      3.88 o 
  11   1  -1        2.86        3.56      3.50 o 
  11   1   0        0.23       -0.25      3.05 o 
  11   1   1        1.47        4.74      3.11 o 
  11   1   2        0.26       -2.18      2.97 o 
  11   1   3        0.59       -0.82      2.87 o 
  11   1   4        0.38        3.41     10.09 o 
  11   1   5        0.07        0.10      2.75 o 
  11   1   6        0.67        1.68      2.97 o 
  11  -1   7        3.13        2.58      2.04 o 
  11  -1   8        1.19        1.16      1.83 o 
  11   1   9        0.01       -0.26      2.73 o 
  11   1  10        0.09        0.33      1.20 o 
  11  -2 -16        1.41       -1.78      1.78 o 
  11   2 -15       60.43       57.05      5.61 o 
  11  -2 -14        0.63        0.60      2.70 o 
  11  -2 -13       14.56       15.02      3.35 o 
  11  -2 -12       11.88       15.91      3.68 o 
  11  -2 -11        9.38        8.92      3.37 o 
  11   2 -10        2.84        0.91      2.62 o 
  11  -2  -9        1.17        3.40      2.69 o 
  11  -2  -8        0.99        0.64      2.60 o 
  11   2  -7       18.68       28.75      3.42 o 
  11   2  -6       21.03       21.39      3.30 o 
  11  -2  -5       34.52       47.78      4.32 o 
  11   2  -4       40.12       38.98      6.87 o 
  11   2  -3       14.38       27.72      6.05 o 
  11   2  -2        0.76       -0.38      2.94 o 
  11   2  -1        4.11        9.95      3.16 o 
  11   2   0        0.50        0.17      2.79 o 
  11   2   1        0.03        1.70      2.69 o 
  11   2   2        0.03       -0.15      2.45 o 
  11   2   3        2.13        1.94      2.37 o 
  11   2   4        0.02       -0.07      2.43 o 
  11   2   5        2.43        3.22      2.34 o 
  11   2   6        1.74        1.71      3.12 o 
 -11   2  -7        5.28        6.78      3.11 o 
 -11   2  -8        0.00        0.62      1.74 o 
  11   2   9        2.72        5.52      5.69 o 
  11   3 -14       23.10       29.71      3.05 o 
  11   3 -13       11.10       16.96      2.83 o 
  11  -3 -12       60.31       62.58      4.35 o 
  11  -3 -11        8.35        3.80      3.09 o 
  11  -3 -10        8.61       13.38      3.38 o 
  11  -3  -9        2.24        1.45      3.71 o 
  11  -3  -8        0.19       -0.39      2.69 o 
  11  -3  -7        1.75        3.50      2.50 o 
  11   3  -6       40.52       32.50      3.33 o 
  11   3  -5        0.18        0.38      2.61 o 
  11   3  -4       15.18       31.34      3.42 o 
  11  -3  -3        0.10       -0.04      2.62 o 
  11  -3  -2        7.81        4.95      4.23 o 
  11   3  -1        0.21       -2.48      2.51 o 
  11   3   0        4.97        1.08      2.35 o 
  11   3   1        1.48        1.77      2.45 o 
  11   3   2        0.36       -0.96      2.37 o 
  11   3   3        0.64        2.34      2.22 o 
  11   3   4        0.90        0.28      2.04 o 
  11   3   5        0.13       -0.44      1.91 o 
  11   3   6        3.87        5.34      1.84 o 
 -11   3  -7        0.02        0.39      1.80 o 
  11  -3   8        1.18        3.26      1.38 o 
  11   4 -12        1.48       10.11      2.11 o 
  11   4 -11        0.33       -1.64      2.65 o 
  11  -4 -10       10.36        8.08      4.75 o 
  11  -4  -9        1.64       -0.84      3.13 o 
  11   4  -8        0.03        0.13      2.61 o 
  11   4  -7        0.72        0.32      3.04 o 
  11   4  -6        0.44       -1.54      2.02 o 
  11   4  -5       24.21       16.68      2.87 o 
  11   4  -4        8.39        9.33      2.22 o 
  11   4  -3        9.47        7.54      2.18 o 
  11   4  -2        0.49        1.67      2.19 o 
  11   4  -1        4.82        2.23      2.27 o 
  11   4   0        0.07        1.25      2.26 o 
  11   4   1       10.26        5.33      2.40 o 
  11   4   2        0.05        1.07      1.97 o 
  11   4   3        0.78        5.44      2.95 o 
  11   4   4        0.02       -0.57      1.71 o 
  11  -4   5        0.04       -0.77      2.21 o 
  11   4   6        0.29        0.71      1.22 o 
  11   5  -9        3.91        3.81      2.08 o 
  11   5  -8        3.83        4.54      3.60 o 
  11   5  -7        1.41        3.10      1.75 o 
  11   5  -6        2.74        8.76      1.98 o 
  11   5  -5       15.96       15.07      2.87 o 
  11  -5  -4        2.42        1.32      3.46 o 
  11  -5  -3        0.03        0.00      1.66 o 
  11   5  -2        0.00        1.61      1.58 o 
  11   5  -1        0.02       -1.45      1.45 o 
  11   5   0        2.36        1.53      1.61 o 
  11   5   1        1.63        4.14      1.63 o 
  11   5   2        1.15       -0.02      1.50 o 
 -11   5  -3        0.04       -0.40      2.02 o 
  12   0 -14        0.39       -0.03      2.24 o 
  12   0 -12       11.49       11.99      2.36 o 
  12   0 -10       46.10       89.17      4.07 o 
  12   0  -8        7.04       10.65      3.10 o 
  12   0  -6        1.21        3.59      2.95 o 
  12   0  -4       15.25       27.58      4.53 o 
  12   0  -2       52.92       70.78     18.86 o 
  12   0   0        0.97        2.87      5.05 o 
  12   0   2        0.62        0.88      2.81 o 
  12   0   4        0.19       -1.93      2.12 o 
  12   0   6        0.01       -0.86      1.66 o 
  12  -1 -14        8.03       10.81      2.42 o 
  12  -1 -13        1.45        3.92      2.68 o 
  12  -1 -12        0.27        0.05      2.34 o 
  12   1 -11        0.47       -1.46      2.52 o 
  12   1 -10        5.43        8.01      3.62 o 
  12  -1  -9        7.52        7.30      2.66 o 
  12  -1  -8        0.55        1.19      2.73 o 
  12  -1  -7        1.49        2.00      2.70 o 
  12  -1  -6        0.19        0.68      2.61 o 
  12   1  -5        9.23       13.69      3.10 o 
  12  -1  -4       10.00        7.60      2.95 o 
  12   1  -3        0.71        4.50      3.07 o 
  12   1  -2       21.65       15.69      3.12 o 
  12   1  -1        2.26        1.20      2.45 o 
  12   1   0        0.01        0.90      2.35 o 
  12   1   1        1.61        1.43      2.29 o 
  12   1   2        0.23       -0.63      2.03 o 
  12   1   3        0.79        0.30      2.02 o 
  12   1   4        0.08       -0.14      1.89 o 
  12   1   5        0.00        0.73      1.69 o 
  12   1   6        0.01       -1.20      1.52 o 
  12   1   7        0.22       -1.36      1.36 o 
  12   2 -13        0.13        1.05      3.43 o 
  12  -2 -12       13.67       11.08      2.92 o 
  12  -2 -11        1.40        4.51      3.11 o 
  12  -2 -10        4.04        8.48      3.32 o 
  12   2  -9       25.19       33.56      3.39 o 
  12  -2  -8        3.40        3.10      2.58 o 
  12  -2  -7        7.64        6.88      3.13 o 
  12  -2  -6        0.56       -0.56      2.54 o 
  12  -2  -5       12.40        8.00      2.86 o 
  12  -2  -4       14.40       17.73      3.06 o 
  12   2  -3        0.89       -2.28      2.68 o 
  12   2  -2        0.05       -0.10      2.65 o 
  12   2  -1        4.21        3.08      2.65 o 
  12   2   0        0.02       -0.34      2.36 o 
  12   2   1        0.24       -0.02      2.77 o 
  12   2   2        2.12        1.48      2.25 o 
  12   2   3        0.34        0.39      2.26 o 
  12   2   4        0.71       -1.52      1.62 o 
  12   2   5        0.14       -0.26      1.68 o 
  12   2   6        1.63       -1.32      1.32 o 
  12  -3 -11        1.51        0.19      3.64 o 
  12  -3 -10        4.51        6.75      3.04 o 
  12  -3  -9        0.23        1.12      2.94 o 
  12  -3  -8       12.65       12.83      3.26 o 
  12  -3  -7        5.77        4.57      2.89 o 
  12  -3  -6        0.53       -0.20      2.50 o 
  12   3  -5        6.73        8.64      2.44 o 
  12   3  -4        1.23        3.02      2.43 o 
  12   3  -3        0.30        0.62      2.14 o 
  12   3  -2        9.03        4.91      2.21 o 
  12   3  -1        3.99        3.47      2.08 o 
  12   3   0        0.75       -0.67      1.99 o 
  12   3   1        1.00        0.48      1.89 o 
  12   3   2        0.06       -1.59      1.73 o 
  12   3   3        0.86        0.03      1.57 o 
  12   3   4        2.38        0.60      2.85 o 
  12   4  -9        0.07       -0.34      2.39 o 
  12  -4  -8        0.40        8.54      3.05 o 
  12  -4  -7        0.35       -0.23      2.81 o 
  12  -4  -6        0.13       -2.09      2.67 o 
  12  -4  -5        0.17        0.94      1.88 o 
  12   4  -4       33.22       36.75      5.99 o 
  12  -4  -3        0.97       -0.01      1.68 o 
  12   4  -2        0.00        0.89      1.48 o 
  12   4  -1        0.01        1.71      1.44 o 
  12   4   0        1.81        3.12      1.41 o 
  12   4   1        0.12        0.66      1.38 o 
  12  -4   2        0.01        0.22      1.54 o 
  13   0 -10        0.68        2.67      2.51 o 
  13   0  -8        4.28       -1.09      2.26 o 
  13   0  -6        5.91        3.50      2.55 o 
  13   0  -4       10.94        5.25      2.51 o 
  13   0  -2       21.06        4.40      2.60 o 
  13   0   0        3.56       -0.90      2.49 o 
  13   0   2        0.19        0.57      1.81 o 
  13  -1 -11        0.05       -0.29      1.87 o 
  13  -1 -10        3.48        2.55      2.56 o 
  13   1  -9       11.02       12.04      2.49 o 
  13  -1  -8        2.84        6.46      3.21 o 
  13  -1  -7        0.16        3.97      2.53 o 
  13  -1  -6        2.10        5.93      2.93 o 
  13   1  -5        0.23        1.05      2.35 o 
  13   1  -4        2.94        6.50      2.48 o 
  13  -1  -3        4.00        1.96      2.15 o 
  13  -1  -2        2.43       -0.64      2.09 o 
  13  -1  -1        0.00        1.74      2.15 o 
  13   1   0        0.23        2.29      2.12 o 
  13   1   1        2.02        1.41      2.43 o 
  13  -1   2        0.15        1.29      1.79 o 
  13  -2  -9        0.28        3.51      2.48 o 
  13  -2  -8        2.87       -0.22      2.82 o 
  13  -2  -7        0.19       -1.28      2.64 o 
  13  -2  -6        0.06       -0.49      2.21 o 
  13   2  -5        0.98        2.91      2.39 o 
  13  -2  -4        0.26        0.95      2.01 o 
  13   2  -3        0.16       -0.87      1.94 o 
  13  -2  -2        0.04        0.50      1.86 o 
  13   2  -1       10.04       10.40      2.03 o 
  13   2   0        0.14       -0.32      1.51 o 
  13   2   1        0.05       -0.56      1.56 o 
  13  -3  -6        2.88        1.64      2.54 o 
  13  -3  -5        0.00       -1.13      2.12 o 
  13  -3  -4       10.28       10.06      2.32 o 
  13  -3  -3        0.00        0.22      1.67 o 
  13  -3  -2        0.98        5.00      1.67 o 
  13  -3  -1        0.11        1.71      2.16 o 
   0   0  -2      228.46      269.59      4.77 o 
   0   0  -4        1.47        7.25      4.59 o 
   0   0  -6      867.48      793.73     13.87 o 
   0   0   8      184.02      199.35     13.86 o 
   0   0  10       70.49       82.37      8.32 o 
   0   0 -12      111.14      118.80     26.34 o 
   0   0  14       14.68       13.68      2.82 o 
   0   0  16      106.91      112.94     37.73 o 
   0   0 -18       36.93       33.95      3.98 o 
   0   0 -20        4.95        4.58      2.51 o 
   0   0  22        0.56        1.94      0.94 o 
   0   1   1       14.05       16.80      2.28 o 
   0   1   2        3.95        1.52      0.42 o 
   0   1   3     1272.83     1328.19     40.87 o 
   0  -1   4       14.35       12.18      1.85 o 
   0   1   5        2.13        5.37      0.96 o 
   0   1   6        1.39        2.43      1.33 o 
   0   1  -7      176.73      174.93     11.15 o 
   0   1   8      207.34      210.78     18.43 o 
   0   1   9        3.29        1.83      1.26 o 
   0  -1 -10      104.83      119.41     17.10 o 
   0  -1 -11      109.33      122.46     17.84 o 
   0  -1 -12        4.00        6.81      2.75 o 
   0  -1 -13      141.35      143.09     22.13 o 
   0  -1  14       18.52       20.83      3.14 o 
   0   1  15        1.65        0.63      3.06 o 
   0   1  16        6.94        9.61      3.05 o 
   0  -1  17        2.95        1.16      2.53 o 
   0  -1  18        4.43        3.41      2.38 o 
   0  -1  19       16.54       20.19      5.32 o 
   0   1  20        0.55        0.25      1.59 o 
   0   1  21        0.02        0.23      1.42 o 
   0  -1  22        0.65        0.71      1.25 o 
   0   2   0      118.67      213.99     24.81 o 
   0   2   1      777.31      918.27     79.60 o 
   0   2   2      162.84      172.35     17.04 o 
   0   2   3        0.81        0.58      0.93 o 
   0   2   4      501.24      564.24     50.09 o 
   0   2   5      370.70      398.51     28.90 o 
   0   2   6      457.00      502.55     37.90 o 
   0   2   7        8.64        7.85      1.94 o 
   0   2  -8      108.04      133.39     22.45 o 
   0   2  -9       93.40      123.76     27.90 o 
   0  -2 -10       18.04       21.19      5.14 o 
   0   2 -11       65.61       66.21      7.17 o 
   0   2 -12      146.95      142.59      5.74 o 
   0   2 -13       10.78       10.06      3.24 o 
   0   2 -14       13.07       15.14      2.86 o 
   0  -2  15       19.93       14.93      3.17 o 
   0   2  16        4.87        5.47      2.91 o 
   0   2  17        6.28        6.10      3.45 o 
   0   2  18        3.79        5.35      2.41 o 
   0   2  19        0.01        0.09      1.75 o 
   0   2  20        0.06        0.54      1.50 o 
   0   2  21        4.54        2.89      1.12 o 
   0   3   1        1.61        1.34      1.22 o 
   0   3   2      681.25      748.71     40.43 o 
   0   3   3        2.97        1.05      2.58 o 
   0   3   4        4.46        4.32      1.01 o 
   0   3   5       29.10       32.08      2.64 o 
   0   3   6       15.39       22.19      2.86 o 
   0   3  -7        0.42        0.89      1.40 o 
   0   3  -8       81.43       90.04     11.48 o 
   0   3  -9        6.45        5.52      2.52 o 
   0   3 -10       29.83       30.98      3.52 o 
   0   3 -11       13.53       15.14      3.24 o 
   0   3  12        2.14        0.00      2.75 o 
   0   3 -13       25.83       27.34      3.45 o 
   0   3  14       28.16       32.32      3.60 o 
   0   3  15       16.13       17.80      3.17 o 
   0  -3  16        4.39        5.27      2.60 o 
   0   3  17        0.62        2.49      2.21 o 
   0   3  18        0.78        0.97      2.07 o 
   0   3  19        0.02       -0.76      1.73 o 
   0   3  20        3.70        1.64      2.61 o 
   0   3  21        0.35       -0.77      0.77 o 
   0   4   0       92.15      104.06      6.40 o 
   0   4   1       49.20       43.72      3.18 o 
   0   4   2       51.27       69.99      5.16 o 
   0   4   3       18.61       18.47      2.69 o 
   0   4   4        6.12        6.77      1.79 o 
   0   4   5       12.65       17.27      2.02 o 
   0   4   6       53.22       54.01      6.21 o 
   0   4  -7        0.03       -1.58      2.37 o 
   0   4  -8        1.53        1.15      2.40 o 
   0   4   9       10.32       11.34      2.87 o 
   0   4  10        2.30        0.92      2.71 o 
   0   4  11       19.85       19.41      3.21 o 
   0   4  12      110.09      115.46     11.95 o 
   0   4  13       26.83       30.19      3.40 o 
   0   4  14        0.06       -0.11      2.44 o 
   0   4  15        2.47        3.71      2.32 o 
   0   4  16        3.05        3.29      2.27 o 
   0   4  17        3.22        3.39      2.00 o 
   0  -4  18        0.25        0.46      1.64 o 
   0   4  19        0.06        0.89      1.65 o 
   0   4 -20        0.49        1.22      0.90 o 
   0   5   1       16.83       19.52      1.97 o 
   0   5  -2       38.47       48.62      2.75 o 
   0   5  -3        6.41       11.72      2.01 o 
   0   5  -4       26.26       31.17      3.05 o 
   0   5  -5       16.87       20.06      2.85 o 
   0   5   6       26.41       23.13      3.79 o 
   0   5   7       17.79       17.90      4.59 o 
   0   5   8        0.28       -0.37      2.73 o 
   0  -5   9        1.59        0.09      2.91 o 
   0   5  10        8.23        8.52      3.69 o 
   0   5  11        1.88        0.64      2.94 o 
   0   5  12        7.12        6.09      2.82 o 
   0   5  13       33.32       29.28      4.35 o 
   0   5  14        1.36        1.01      2.46 o 
   0   5  15        1.46        1.21      2.52 o 
   0   5  16        0.03        0.46      1.61 o 
   0   5 -17        3.20        1.33      1.48 o 
   0   5 -18        0.03       -0.42      1.08 o 
   0   5  19        2.26        1.29      0.90 o 
   0   6   0       44.81       47.10     11.24 o 
   0   6   1        0.14       -0.67      2.46 o 
   0   6   2        2.13        1.46      3.13 o 
   0   6   3       23.80       26.82      4.83 o 
   0   6   4       32.42       36.20      7.08 o 
   0   6   5       54.64       59.77      8.31 o 
   0   6   6       89.61      107.36      9.50 o 
   0   6   7        1.31        6.04      2.97 o 
   0   6   8        1.79        1.28      2.82 o 
   0   6   9        8.30        8.11      2.60 o 
   0   6  10        0.12       -1.36      2.58 o 
   0   6  11        0.92        3.19     10.47 o 
   0   6  12        9.17        7.63      2.33 o 
   0   6  13        3.94        0.42      1.97 o 
   0   6  14        2.76        0.60      1.71 o 
   0   6  15        0.46        0.45      1.50 o 
   0   6 -16        0.50        0.67      1.23 o 
   0   6  17        0.24       -0.39      1.09 o 
   0   7   1        1.48        0.95      4.95 o 
   0   7   2        1.14       -1.00      2.94 o 
   0   7   3       23.77       29.55      4.90 o 
   0   7   4        0.08        0.79      2.74 o 
   0   7   5        0.04       -1.49      2.70 o 
   0   7   6        0.04        0.62      2.70 o 
   0   7   7        0.47       -0.20      2.58 o 
   0   7   8        5.85        4.65      2.68 o 
   0   7   9        0.08        0.85      2.38 o 
   0   7 -10        0.14        0.92      2.22 o 
   0   7  11        0.03       -1.22      1.94 o 
   0   7  12        0.13        0.48      1.67 o 
   0   7 -13        1.36       -0.63      1.48 o 
   0   7 -14        2.28        3.64      1.47 o 
   0   7  15        0.02        0.44      1.06 o 
   0   8   0        0.50        0.51      2.85 o 
   0   8   1        0.33        0.44      2.96 o 
   0   8  -2        0.51        1.21      2.53 o 
   0   8   3        3.92        3.83      2.72 o 
   0   8   4        0.67        0.70      2.43 o 
   0   8   5        1.41       -0.97      2.38 o 
   0   8  -6        0.79        3.53      3.94 o 
   0   8  -7        2.84       -0.14      1.95 o 
   0   8  -8        0.23       -0.22      2.75 o 
   0   8  -9        0.48       -0.64      1.61 o 
   0   8 -10        1.36        2.19      1.20 o 
   0   9   1        1.10        1.36      1.83 o 
   0   9  -2        0.01        1.31      2.17 o 
   0   9  -3        0.21        1.18      3.22 o 
   0   9  -4        3.39        3.74      1.74 o 
   0   9   5        0.31        0.54      2.30 o 
   0   9   6        2.68        3.40      3.09 o 
  -1   0  22        1.69        2.22      1.18 o 
   1   0 -20        6.40        8.93      2.64 o 
  -1   0  18        0.26       -1.31      1.98 o 
  -1   0  16       73.37       63.27     13.99 o 
  -1   0  14       87.70       66.26     22.84 o 
  -1   0  12       36.91       45.47      2.08 o 
   1   0 -10      178.43      243.85      6.53 o 
  -1   0   8      295.54      271.75     16.20 o 
  -1   0   6        5.15        5.67      1.23 o 
   1   0  -4       25.02       31.06      6.33 o 
   1   0  -2        0.25        0.06      0.35 o 
   1   0   0       36.20       32.40      7.96 o 
  -1   0  -2      793.09      832.99      6.51 o 
   1   0   4       37.29       25.95      1.38 o 
   1   0   6      125.36      134.77     11.24 o 
   1   0   8       44.49       41.86      2.69 o 
   1   0  10       56.92       59.77      7.79 o 
  -1   0 -12        9.68        1.76      6.66 o 
   1   0  14       54.29       96.65      8.14 o 
   1   0  16       55.52       66.10     26.17 o 
  -1   0 -18        2.20       -1.27      2.81 o 
  -1   0 -20        5.06        6.80      2.31 o 
   1   1 -22        4.99        2.73      1.61 o 
  -1   1  21        0.04        1.53      2.16 o 
  -1   1  20        3.13        3.66      1.85 o 
  -1  -1  19        9.05        8.64      3.85 o 
  -1   1  18        4.11        3.80      2.42 o 
  -1   1  17       11.55        9.46      3.60 o 
  -1   1  16        0.08       -2.79      2.79 o 
  -1  -1  15       28.63       35.31      8.57 o 
  -1  -1  14       88.55       94.39     16.33 o 
   1   1 -13       12.78       12.24      3.90 o 
   1   1 -12       11.38       14.28      2.97 o 
   1   1 -11       93.24      123.12      3.21 o 
   1  -1 -10        7.87        4.34      3.55 o 
   1   1  -9        6.50        6.05      1.63 o 
   1   1  -8       37.73       34.60      6.98 o 
   1   1  -7       38.16       38.69      4.79 o 
   1  -1  -6       52.61       47.15      6.16 o 
  -1   1   5       52.20       42.15      3.81 o 
  -1   1   4        0.14        0.91      1.02 o 
   1   1  -3        1.69        2.73      1.08 o 
   1   1  -2       43.57       42.39      9.57 o 
  -1   1   1       20.49       23.56      1.67 o 
   1   1   0     1786.07     1748.57     86.42 o 
   1   1   1      165.01      167.03     43.67 o 
   1   1   2     1009.25      893.00     23.12 o 
   1   1   3        2.67        1.46      0.66 o 
   1   1   4      369.91      301.54     20.20 o 
   1   1   5       87.87       95.45      4.87 o 
   1   1   6        0.75        4.28      0.88 o 
   1  -1   7       17.75       13.52      1.23 o 
   1   1   8       14.46       16.40      2.83 o 
   1  -1   9       44.99       45.28      7.45 o 
  -1  -1 -10       35.69       28.19      3.37 o 
  -1   1 -11        9.09        6.45      3.89 o 
  -1  -1 -12        0.51        2.13      2.74 o 
  -1  -1 -13       37.64       39.87     11.79 o 
  -1  -1 -14        7.19        7.25      4.78 o 
   1   1  15        1.27       -0.50      2.98 o 
   1   1  16       34.72       35.03      9.31 o 
   1   1  17        1.34        2.15      2.71 o 
   1   1  18        1.98       -1.07      1.97 o 
   1   1  19        0.34        0.17      1.70 o 
   1   1  20        0.19        1.12      1.68 o 
   1   1  21        3.04        2.77      1.97 o 
  -1   2  21        3.25        1.84      1.75 o 
  -1   2  20        1.16        1.12      1.67 o 
  -1   2  19        6.81        8.90      2.35 o 
  -1   2  18        1.05       -0.58      2.38 o 
  -1   2  17        0.70        2.65      4.72 o 
  -1   2  16        4.50        2.85      2.79 o 
  -1   2  15       13.03       13.29      3.24 o 
   1   2 -14        7.33       11.39      4.35 o 
   1   2 -13       92.87      102.99     11.22 o 
   1   2 -12       22.22       31.51      7.68 o 
   1   2 -11        9.47        9.36      2.93 o 
   1   2 -10      224.94      231.85     20.14 o 
   1   2  -9      367.39      353.44     28.89 o 
  -1   2   8       69.47       71.53      8.25 o 
   1   2  -7        4.64        6.54      2.69 o 
  -1   2   6        1.17        2.27      1.68 o 
  -1   2   5       11.39       19.50      2.70 o 
  -1   2   4        3.74        2.53      1.24 o 
  -1   2   3      592.23      516.76     13.44 o 
  -1   2   2        0.70        1.67      0.76 o 
  -1   2   1      616.40      564.67     22.13 o 
   1   2   0      218.23      250.39     33.18 o 
   1   2   1        0.51        0.62      1.43 o 
   1  -2   2      925.85      927.65    116.06 o 
   1   2   3      743.55      697.46     32.96 o 
   1   2   4       21.13       35.19      4.80 o 
   1   2   5        0.79        1.50      0.77 o 
   1   2   6      136.21      163.35     15.38 o 
   1  -2   7       13.37       28.63      4.73 o 
   1  -2   8       42.89       49.49      7.28 o 
  -1   2  -9        1.21        4.56      3.66 o 
  -1  -2 -10        0.88       -0.22      3.08 o 
  -1  -2 -11       42.91       44.18      4.16 o 
   1  -2  12        6.81        7.14      4.17 o 
  -1   2 -13        1.16       -0.66      3.83 o 
  -1   2 -14        1.04        2.25      2.56 o 
   1  -2  15       32.04       36.72      5.12 o 
   1  -2  16        0.49        1.25      2.44 o 
   1  -2  17        1.23        0.67      2.19 o 
   1   2  18        2.29        2.36      1.90 o 
   1   2  19        0.03       -1.46      1.46 o 
   1   2  20        2.16        1.54      1.32 o 
  -1   2 -21        0.83        1.90      1.30 o 
  -1   3  21        0.61        0.40      2.09 o 
  -1   3  20        3.57        3.50      1.59 o 
  -1   3  19        0.24        0.66      1.79 o 
  -1   3  18        0.01       -0.39      2.22 o 
  -1  -3  17        3.83        3.26      2.39 o 
   1   3 -16        6.89        7.11      2.73 o 
  -1   3  15        1.16        1.15      2.74 o 
  -1   3  14        0.20       -1.81      3.04 o 
  -1   3  13        5.11        1.92      2.69 o 
  -1   3  12       45.61       54.87      9.48 o 
   1   3 -11        0.35       -0.16      2.69 o 
   1   3 -10      108.84      139.18     13.62 o 
   1   3  -9        2.82        1.01      1.49 o 
   1   3  -8       57.58       66.72      2.84 o 
   1   3  -7      122.39      142.05      6.64 o 
  -1   3   6       86.14      105.84     11.35 o 
  -1   3   5       42.22       39.47      5.00 o 
  -1   3   4        4.78        4.33      1.63 o 
  -1   3   3       22.26       38.63      9.03 o 
  -1   3   2      269.49      308.87     28.75 o 
  -1   3   1       17.22       13.13      3.96 o 
   1   3   0       81.39       91.02      6.57 o 
   1   3   1        1.58        3.48      1.17 o 
   1   3   2       12.08       15.04      1.52 o 
   1   3   3       17.50       12.02      1.11 o 
   1   3   4      111.53      116.85     18.87 o 
   1   3   5       38.47       42.10      6.30 o 
  -1   3  -6        0.73       -0.06      1.12 o 
  -1   3  -7        4.02        3.32      1.46 o 
  -1   3  -8       15.66       21.25      3.42 o 
  -1   3  -9        8.25        8.69      2.81 o 
  -1   3 -10       68.51       88.15     11.84 o 
  -1   3 -11       58.28       65.91      8.26 o 
   1  -3  12       66.34       64.12     11.90 o 
   1  -3  13        2.45        2.90      2.87 o 
   1   3  14       66.84       75.07     11.12 o 
   1  -3  15        4.26        3.07      2.53 o 
   1   3  16       25.59       28.91      3.46 o 
   1  -3  17        0.65        1.18      2.14 o 
   1  -3  18        0.33        0.01      1.73 o 
   1   3  19        1.83        2.00      1.56 o 
   1   3  20        0.06       -0.84      1.10 o 
   1   4 -20        0.01        0.57      2.06 o 
  -1   4  19        1.62        2.00      1.58 o 
  -1   4  18        2.93        4.76      1.82 o 
  -1   4  17        1.41        1.74      2.00 o 
  -1   4  16        0.45        0.58      2.25 o 
  -1   4  15       15.98       17.58      2.76 o 
  -1   4  14        5.08        2.67      2.63 o 
  -1   4  13       32.31       30.78      3.47 o 
  -1   4  12       43.93       39.47      6.14 o 
  -1   4  11        0.47       -0.08      2.99 o 
  -1   4  10       15.14       14.57      3.19 o 
  -1   4   9       17.08       14.13      2.93 o 
   1   4  -8       22.93       27.14      2.46 o 
   1   4  -7       92.54      103.87      3.78 o 
  -1   4   6        7.78        5.73      1.85 o 
  -1   4   5        9.57        4.36      1.80 o 
  -1   4   4       48.82       48.71      2.79 o 
  -1   4   3        0.65        5.02      1.70 o 
  -1   4   2        8.64       13.06      2.00 o 
  -1   4   1        0.35        0.00      1.41 o 
   1   4   0       20.62       18.01      2.69 o 
   1   4   1       10.07        3.41      1.44 o 
   1   4   2      167.52      149.70      9.99 o 
   1   4   3      151.76      203.23      3.93 o 
   1   4   4       47.24       69.64      2.49 o 
  -1   4  -5        3.45        3.81      2.13 o 
  -1   4  -6        0.34        0.99      2.88 o 
  -1   4  -7        2.08        2.34      2.40 o 
  -1   4  -8       15.71       10.35      3.01 o 
   1  -4   9        7.69       11.63      4.12 o 
   1   4  10        0.18        0.10      2.79 o 
   1   4  11        6.88        5.90      2.88 o 
   1   4  12        4.22        6.17      2.78 o 
   1   4  13       11.01        9.86      3.00 o 
   1   4  14        9.65       10.64      2.98 o 
   1  -4  15        1.49        0.94      2.34 o 
   1  -4  16        0.02        1.73      2.06 o 
   1  -4  17        0.07       -0.52      1.77 o 
   1   4  18        4.98        5.60      1.58 o 
   1   4  19        0.69        0.58      1.18 o 
  -1   5  19        0.66        0.47      0.97 o 
  -1   5  18        1.97       -0.35      1.11 o 
  -1   5  17        9.82       11.73      2.11 o 
  -1   5  16        0.06       -1.22      1.71 o 
  -1   5  15        2.02        1.64      2.02 o 
  -1   5  14        5.90        5.02      2.44 o 
  -1   5  13        9.90        6.65      2.76 o 
  -1   5  12       10.97       14.95      4.00 o 
  -1   5  11       37.29       50.18      6.66 o 
  -1   5  10        0.62        1.83      2.97 o 
  -1  -5   9        0.06        0.44      2.88 o 
  -1   5   8        0.22        1.06      2.68 o 
  -1   5   7       12.02       12.30      3.32 o 
  -1   5   6        1.54        1.43      2.52 o 
   1   5  -5       28.92       37.85      6.25 o 
   1   5  -4        3.61        3.73      2.16 o 
   1   5  -3        0.59        1.97      1.95 o 
   1   5  -2       30.54       39.36      2.68 o 
   1   5  -1       57.12       69.55      4.17 o 
   1   5   0       37.32       49.12      2.70 o 
   1   5   1      108.88      108.41     15.24 o 
   1   5   2        0.09        4.38      2.51 o 
  -1   5  -3        0.26        0.29      1.94 o 
  -1   5  -4        2.54        1.70      2.00 o 
   1   5   5        2.47        2.26      2.41 o 
   1   5   6        5.31        7.60      2.66 o 
   1   5   7       20.95       19.14      6.74 o 
   1  -5   8       14.67       18.74      4.17 o 
   1  -5   9        4.18        5.75      8.60 o 
   1   5  10        2.74        3.50      2.85 o 
   1   5  11       11.98       11.62      3.14 o 
   1   5  12        0.01       -1.29      2.45 o 
   1   5  13       15.04       17.46      5.22 o 
   1   5  14        0.09       -0.35      2.13 o 
   1   5  15        0.63        0.68      1.94 o 
  -1   5 -16        0.00        0.19      1.87 o 
  -1   5 -17        2.39        3.16      1.41 o 
  -1   5 -18        0.14       -0.02      0.99 o 
  -1  -6  17        0.83        0.69      1.58 o 
  -1   6  16        0.53        0.44      1.24 o 
  -1   6  15        8.92        4.49      1.53 o 
  -1   6  14        0.53        0.15      1.71 o 
  -1   6  13        0.20        0.13      1.89 o 
  -1   6  12        2.17        4.16      2.33 o 
  -1   6  11        9.43        5.90      2.50 o 
  -1   6  10        3.95        5.57      2.78 o 
  -1   6   9       18.92       20.55      3.14 o 
  -1   6   8        0.03       -0.30      2.76 o 
  -1   6   7        1.94        2.68      2.78 o 
  -1   6   6       42.02       40.76      7.82 o 
  -1   6   5        4.60        5.02      2.75 o 
  -1   6   4        0.83        1.34      2.66 o 
  -1   6   3        1.17        1.22      2.48 o 
  -1   6   2        2.43        2.68      3.21 o 
  -1   6   1        9.78        5.18      3.90 o 
   1   6   0       26.11       34.71      4.55 o 
   1   6   1        1.69        3.09      4.37 o 
   1   6   2        1.74        2.61      2.55 o 
   1   6   3       39.31       41.78      7.07 o 
   1   6   4        1.01        7.48      2.94 o 
   1   6   5        2.00        3.77      3.76 o 
   1   6   6        5.46        1.65      2.92 o 
   1   6   7        5.22        7.87      2.89 o 
   1   6   8       10.46        9.27      2.70 o 
   1   6   9       12.03       14.44      3.03 o 
   1   6  10        3.76        2.61      2.33 o 
   1   6  11        2.77        4.08      2.35 o 
   1   6  12        1.76        1.67      2.07 o 
   1   6  13        1.58        3.18      2.03 o 
  -1   6 -14        3.92        8.18      3.11 o 
  -1   6 -15        0.15       -0.22      1.44 o 
  -1   6 -16        1.58        1.37      1.17 o 
   1   6  17        1.12        2.41      1.07 o 
  -1  -7  15        0.03        1.60      1.08 o 
  -1   7  14        8.06        6.99      1.48 o 
  -1   7  13        1.51        2.18      1.43 o 
  -1   7  12        1.43        1.79      1.68 o 
  -1   7  11        0.87        1.81      1.98 o 
  -1   7  10        3.63        2.41      2.16 o 
  -1   7   9        3.43        5.08      2.50 o 
  -1   7   8        4.71        4.76      2.71 o 
  -1   7   7        0.92        1.96      2.50 o 
  -1   7   6        2.08        2.47      2.59 o 
  -1   7   5        2.55        5.52      4.31 o 
  -1   7   4        0.03        2.30      2.64 o 
  -1   7   3        0.66        1.55      2.62 o 
  -1   7   2       15.12       18.86      4.36 o 
  -1   7   1        7.44        8.44      3.00 o 
   1   7   0        5.07        2.91      2.80 o 
   1   7   1       20.98       27.12      4.54 o 
   1   7   2       14.74       16.28      4.98 o 
   1   7   3       12.79       18.05      6.82 o 
   1   7   4       18.48       24.95      4.41 o 
   1   7   5        1.53        2.83      2.85 o 
   1   7   6        3.44        2.86      2.78 o 
   1   7   7        6.41        6.56      2.71 o 
   1   7   8        9.33       12.24      2.84 o 
  -1   7  -9        0.66        1.27      2.38 o 
  -1   7 -10        4.59        4.26      2.26 o 
  -1   7 -11        0.00       -0.64      1.92 o 
  -1   7 -12        1.12       -0.34      1.75 o 
  -1   7 -13        0.51        1.97      1.45 o 
  -1   7 -14        0.29       -0.03      1.34 o 
  -1   8  10        0.03       -1.72      2.04 o 
   1   8  -9        2.06        2.48      2.23 o 
   1   8  -8        0.03        1.02      2.10 o 
   1   8  -7        7.00       12.63      2.42 o 
  -1   8   6        0.34        1.64      2.17 o 
  -1   8   5        6.15        8.49      4.46 o 
  -1   8   4        0.89        2.03      2.52 o 
  -1   8   3       13.43       15.38      2.95 o 
  -1   8   2        2.80        1.73      2.66 o 
  -1   8   1        6.15        4.85      3.39 o 
   1   8   0        0.09       -1.97      2.76 o 
   1   8   1        0.82        0.61      2.68 o 
   1   8   2        0.02       -2.03      2.65 o 
   1   8   3        2.02        1.01      2.47 o 
   1   8   4        0.01        0.32      2.36 o 
   1   8   5        1.89        3.30      2.30 o 
  -1   8  -6        0.54        0.26      2.08 o 
  -1   8  -7        0.28       -0.05      1.88 o 
  -1   8  -8        0.79       -0.34      2.00 o 
  -1   8  -9        7.09        9.06      2.17 o 
  -1   8 -10        0.01       -0.64      1.18 o 
  -1   8 -11        0.85       -0.02      1.56 o 
  -1   9   6        1.99        5.23      3.16 o 
  -1   9   5        0.46        3.72      3.41 o 
  -1   9   4        5.74        2.49      1.98 o 
   1   9  -3        0.65        1.24      2.23 o 
  -1   9   2        0.38       -0.04      1.93 o 
  -1   9   1        0.26        0.38      2.04 o 
  -1   9   0        2.04        1.96      2.03 o 
  -1   9  -1        0.09       -0.11      1.97 o 
  -1   9  -2        2.74        2.54      2.75 o 
  -1   9  -3        0.29       -1.32      1.63 o 
  -1   9  -4        0.03        0.58      1.52 o 
  -1   9  -5        0.10        0.92      2.30 o 
   2   0 -22        5.45        0.99      1.66 o 
   2   0 -20        0.10       -1.38      2.49 o 
  -2   0  18       12.62       12.05      2.11 o 
  -2   0  16       85.60       70.98      8.54 o 
  -2   0  14       24.89       25.79      2.54 o 
  -2   0  12      133.64      152.00      3.48 o 
   2   0 -10      586.65      622.69     14.97 o 
   2   0  -8      135.23      122.03     13.47 o 
  -2   0   6      901.57      737.37     57.45 o 
  -2   0   4      138.83      135.08      3.97 o 
   2   0  -2      566.88      584.32     32.49 o 
  -2   0   0      698.31      870.17      2.85 o 
   2   0   2      934.59     1127.48     86.68 o 
   2   0   4      192.80      167.38     15.95 o 
   2   0   6      135.70      165.95     25.72 o 
   2   0   8        5.97        2.76      4.81 o 
   2   0  10        5.11        5.47      1.95 o 
  -2   0 -12       61.23       69.26     23.33 o 
  -2   0 -14       93.06      104.86     49.36 o 
  -2   0 -16        1.43       -3.43      3.43 o 
  -2   0 -18        0.07       -2.51      2.70 o 
   2   0  20        5.81        4.62      1.65 o 
   2   1 -22        0.31        5.34      9.57 o 
  -2   1  21        1.31        0.55      1.50 o 
  -2   1  20        3.69        3.62      1.98 o 
  -2   1  19        0.13        0.46      2.13 o 
  -2   1  18        0.24       -0.08      2.56 o 
  -2   1  17       68.65       63.25     13.80 o 
  -2   1  16       34.60       28.88      3.62 o 
  -2  -1  15       22.56       19.73      3.44 o 
  -2   1  14       45.99       48.04      9.82 o 
  -2   1  13        2.62        7.12      1.76 o 
   2   1 -12        1.81        1.12      2.02 o 
   2   1 -11      208.72      223.18      5.68 o 
   2   1 -10        0.50        0.90      1.20 o 
   2   1  -9      158.31      147.15     15.33 o 
   2   1  -8      293.92      348.54      4.64 o 
   2   1  -7      399.44      469.00     25.03 o 
  -2   1   6      240.24      203.87     31.66 o 
  -2   1   5     1010.87     1107.36     37.12 o 
  -2   1   4       44.28       43.82      2.73 o 
   2   1  -3       55.56       49.30      6.66 o 
   2  -1  -2      227.89      160.87     50.06 o 
   2  -1  -1       36.85       35.38      4.52 o 
   2  -1   0        0.76        9.76      7.27 o 
   2  -1   1     5166.07     5107.87    424.89 o 
   2   1   2     2496.17     2469.54    133.99 o 
   2   1   3     1197.78     1316.34     95.26 o 
   2   1   4        9.20       14.90      1.42 o 
   2   1   5      286.76      207.36     37.22 o 
   2   1   6       89.30      110.64      6.90 o 
   2  -1   7      177.85      173.33     24.79 o 
   2  -1   8        0.28        1.84      1.64 o 
   2  -1   9       90.53       96.58     25.57 o 
  -2  -1 -10       18.01       11.42      6.64 o 
  -2   1 -11        7.80        8.18      4.41 o 
  -2   1 -12        8.60        4.96      3.17 o 
  -2  -1 -13       35.81       37.87     10.86 o 
  -2  -1 -14       11.48       12.03      4.47 o 
   2  -1  15        9.98        5.68      3.22 o 
   2   1  16       18.30       13.69      2.75 o 
   2   1  17       16.46       19.04      2.70 o 
   2   1  18        3.99        3.07      2.27 o 
   2   1  19        4.20        0.93      1.87 o 
   2   1  20        0.04        0.86      1.43 o 
   2   1  21        0.61       -0.04      1.00 o 
   2   2 -22        0.41        2.52      1.21 o 
  -2   2  21        6.16        4.32      2.58 o 
  -2   2  20        0.62        0.78      1.83 o 
  -2   2  19        6.72        7.08      2.45 o 
  -2   2  18       13.06       14.22      2.87 o 
  -2   2  17        5.49        3.80      2.71 o 
  -2   2  16       17.64       15.61      3.45 o 
  -2   2  15        3.19        4.11      4.47 o 
  -2  -2  14       31.00       33.55      4.29 o 
   2   2 -13       32.64       42.10     10.44 o 
   2   2 -12        4.03        4.94      4.72 o 
   2   2 -11        0.57        2.73      1.70 o 
   2   2 -10       81.24      106.73      5.38 o 
   2   2  -9       28.93       38.27      4.19 o 
   2   2  -8      139.44      166.58     13.12 o 
   2   2  -7      251.19      304.49     25.77 o 
  -2   2   6       49.05       51.24      6.23 o 
  -2   2   5       54.27       54.23      3.20 o 
   2  -2  -4        4.01        2.99      0.79 o 
   2  -2  -3      191.62      212.76     29.39 o 
  -2   2   2      111.68       91.09      3.00 o 
  -2   2   1      205.25      199.90      2.88 o 
   2   2   0        0.68        2.83      6.23 o 
   2   2   1      886.24     1001.07    180.61 o 
   2   2   2      157.10      187.53      3.20 o 
   2   2   3      249.89      257.17     11.90 o 
  -2   2  -4      318.04      309.43     46.45 o 
  -2   2  -5       11.87        5.44      1.42 o 
   2  -2   6       10.24        8.73      1.85 o 
   2  -2   7       14.78       11.86      1.82 o 
   2  -2   8       36.72       46.22      9.33 o 
   2  -2   9       51.28       39.16      7.24 o 
  -2  -2 -10        3.18        3.57      7.00 o 
  -2  -2 -11       52.47       57.38     14.47 o 
  -2  -2 -12        1.17        0.81      3.28 o 
  -2   2 -13        7.50        7.82      4.99 o 
   2  -2  14        4.16        3.34      2.84 o 
   2   2  15       19.62       20.84      3.74 o 
   2   2  16        1.60        3.62      2.35 o 
   2   2  17        1.48        1.45      2.28 o 
   2   2  18        3.28        2.48      1.79 o 
   2   2  19        0.17        1.20      1.39 o 
   2   2  20        0.10       -0.03      2.13 o 
  -2   3  21        0.84        0.29      1.14 o 
  -2   3  20       10.42        9.06      4.72 o 
  -2   3  19        1.29        0.81      1.90 o 
  -2   3  18       11.06       11.24      2.48 o 
  -2   3  17        0.56        1.40      2.60 o 
  -2   3  16       18.52       16.36      3.52 o 
  -2   3  15        4.99        3.43      2.64 o 
  -2   3  14       14.04       11.87      3.18 o 
   2   3 -13        6.35        3.38      2.89 o 
   2   3 -12       78.15       81.77     16.47 o 
   2   3 -11       14.47       13.51      2.58 o 
   2   3 -10      116.41      124.17      4.19 o 
   2   3  -9       21.34       20.39      2.16 o 
   2   3  -8       85.17       93.45     12.19 o 
   2   3  -7        6.24       10.28      1.78 o 
  -2   3   6        2.75        3.74      2.39 o 
  -2   3   5      143.90      158.03      7.05 o 
  -2   3   4      391.14      418.00     16.59 o 
  -2   3   2       45.38       44.92      4.83 o 
  -2   3   1        5.92       14.13      1.33 o 
   2   3   0        5.77        7.54      1.23 o 
   2   3   1      185.20      362.57    252.79 o 
   2   3   2        8.98       10.96      3.44 o 
   2   3   3        8.83        9.84      2.08 o 
   2   3   4      395.79      416.48     53.73 o 
  -2   3  -5       26.94       28.79      6.49 o 
  -2   3  -6        2.92        5.82      1.50 o 
  -2   3  -7        1.62        1.78      1.51 o 
  -2   3  -8        0.05        1.09      1.53 o 
  -2   3  -9        4.85        5.13      1.92 o 
  -2  -3 -10       17.85       16.07      5.99 o 
   2  -3  11        3.39        7.14      3.05 o 
   2   3  12        6.39        6.20      3.27 o 
   2   3  13        1.27        3.24      2.75 o 
   2   3  14        6.28        4.64      2.52 o 
   2   3  15        3.47        4.70      2.34 o 
   2   3  16        2.16        1.02      2.12 o 
   2  -3  17        3.31        2.13      1.97 o 
   2   3  18        1.20        1.87      1.62 o 
   2   3  19        0.01       -1.31      1.31 o 
   2  -3  20        0.36        0.88      0.93 o 
  -2   4  20        0.35        0.46      1.53 o 
  -2   4  19        3.22        1.64      1.57 o 
  -2   4  18        5.25        4.98      1.91 o 
  -2   4  17        1.58        3.35      2.05 o 
  -2   4  16        0.26       -0.42      2.21 o 
  -2   4  15       16.92       15.67      3.99 o 
  -2   4  14       20.98       17.13      3.15 o 
  -2   4  13        9.57        7.13      2.98 o 
   2   4 -12       37.36       36.08      4.29 o 
   2   4 -11       23.22       28.30      5.63 o 
   2   4 -10        9.77        8.04      4.62 o 
  -2   4   9       53.47       53.50     10.98 o 
   2   4  -8        3.20        3.67      1.90 o 
   2   4  -7       26.73       32.89      2.83 o 
  -2   4   6        1.38        1.10      1.74 o 
  -2   4   5        0.05        0.57      1.69 o 
  -2   4   4      189.88      220.91     22.27 o 
  -2   4   3       74.26      122.38     14.06 o 
   2   4  -2       67.32       80.98     10.88 o 
  -2   4   1      202.85      246.92      6.81 o 
   2   4   0        1.00       -0.62      1.31 o 
   2   4   1       87.36       85.84      6.11 o 
   2   4   2      115.90      114.62     13.18 o 
   2   4   3       77.97      101.44      8.30 o 
   2   4   4        6.60        9.81      1.59 o 
  -2   4  -5       52.71       47.81      4.49 o 
  -2   4  -6        3.50        4.40      2.66 o 
  -2   4  -7       15.30       15.16      3.02 o 
   2   4   8        7.18        8.75      3.85 o 
   2  -4   9        3.39        2.88      3.10 o 
   2   4  10        4.19        6.55      4.21 o 
   2   4  11        6.95        6.60      3.23 o 
   2   4  12        0.26       -0.28      2.67 o 
   2   4  13        0.41       -1.14      2.61 o 
   2  -4  14       28.94       29.37      5.00 o 
   2  -4  15       10.90       10.41      2.60 o 
   2  -4  16        1.96        0.56      2.02 o 
   2  -4  17        6.54        6.12      1.78 o 
   2   4  18        2.72        2.56      1.37 o 
  -2   4 -19        0.56        0.33      0.92 o 
  -2   5  19        1.84       -0.68      1.00 o 
  -2   5  18        0.83       -0.30      1.27 o 
  -2   5  17        0.83        1.13      1.55 o 
  -2   5  16        5.57        4.62      2.53 o 
  -2   5  15        2.24        2.15      2.00 o 
  -2   5  14        4.77        4.01      2.19 o 
  -2   5  13        0.86       -0.52      3.03 o 
  -2   5  12        3.45        2.39      2.90 o 
  -2   5  11      128.64      131.07      8.07 o 
  -2   5  10        9.63        8.52      3.04 o 
  -2  -5   9        1.09        1.24      3.12 o 
  -2   5   8       19.39       20.20      4.83 o 
  -2   5   7        8.49        8.22      2.76 o 
  -2   5   6        0.78        1.49      2.32 o 
  -2   5   5       60.32       63.27      8.02 o 
   2   5  -4        2.43        4.83      3.96 o 
   2   5  -3       16.64       25.01      2.54 o 
   2   5  -2        0.38       -0.47      1.61 o 
   2   5  -1        2.06        2.12      1.70 o 
   2   5   0        0.02        0.56      1.45 o 
   2   5   1       46.47       52.80      3.97 o 
   2   5   2        0.00       -0.34      1.43 o 
   2   5   3       37.17       46.87      2.54 o 
   2   5   4        3.09        3.57      2.34 o 
   2   5   5       78.10       89.16     13.73 o 
   2   5   6       75.48       92.69     14.78 o 
   2   5   7      111.11      114.91     13.14 o 
   2  -5   8        9.07        9.15      2.93 o 
   2  -5   9       30.48       33.32      6.36 o 
   2   5  10        4.35        1.19      2.66 o 
   2   5  11        0.04       -0.80      2.46 o 
   2   5  12        0.73       -0.36      2.33 o 
   2   5  13        7.01        8.88      2.42 o 
  -2   5 -14        1.71        1.41      2.11 o 
  -2   5 -15        4.72        4.78      1.96 o 
  -2   5 -16        2.13        2.05      1.63 o 
  -2   5 -17        0.74        0.88      1.20 o 
  -2   5 -18        0.03       -0.70      0.92 o 
  -2   6  17        0.14       -1.19      1.19 o 
  -2   6  16        7.74        6.79      3.10 o 
  -2   6  15        0.35       -0.23      1.73 o 
  -2   6  14        0.61        0.50      1.69 o 
  -2   6  13        0.68        0.50      1.89 o 
  -2   6  12        2.89        2.72      2.86 o 
  -2   6  11        0.01        1.21      2.41 o 
  -2   6  10       39.44       39.70      4.40 o 
  -2   6   9        1.72        2.50      3.32 o 
  -2   6   8        0.98        1.15      2.45 o 
  -2   6   7        1.10       -0.55      2.63 o 
  -2   6   6        1.21        0.97      2.57 o 
  -2   6   5        4.24        3.73      2.70 o 
  -2   6   4       14.86       12.86      2.91 o 
  -2   6   3        0.70        2.47      2.32 o 
  -2   6   2        0.20        0.03      2.30 o 
  -2   6   1        9.52        7.39      2.71 o 
  -2   6   0        3.16        1.85      2.56 o 
  -2   6  -1        0.81       -0.54      2.99 o 
  -2   6  -2       17.76       15.92      4.72 o 
  -2   6  -3       18.90       16.59      3.97 o 
   2   6   4       43.89       55.15      9.13 o 
   2   6   5       28.62       31.37      4.25 o 
   2   6   6        1.54       -1.63      2.88 o 
   2   6   7        0.05       -0.10      7.70 o 
   2   6   8       15.83       14.57      2.82 o 
   2   6   9        1.63        0.76      2.40 o 
   2   6  10        0.28       -0.10      2.18 o 
  -2   6 -11        0.05       -0.33      2.09 o 
  -2   6 -12        0.57       -1.08      2.06 o 
  -2   6 -13        0.31        0.33      1.88 o 
  -2   6 -14        3.13        2.86      1.74 o 
  -2   6 -15        0.41       -0.55      1.36 o 
  -2   6 -16        0.29        0.60      1.03 o 
  -2  -7  15        0.24        0.60      1.08 o 
  -2   7  14        0.91        1.24      1.81 o 
  -2   7  13        0.12       -0.71      1.45 o 
  -2   7  12        2.23        0.99      2.44 o 
  -2   7  11        1.39        0.25      2.03 o 
  -2   7  10        5.54        7.83      2.42 o 
  -2   7   9        2.01        1.06      2.42 o 
  -2   7   8        0.43        0.93      2.45 o 
  -2   7   7        3.65        5.09      3.17 o 
  -2   7   6        1.96        1.70      2.49 o 
  -2   7   5       11.97       13.00      2.71 o 
  -2   7   4        4.82        7.00      2.90 o 
  -2   7   3       21.41       22.53      4.96 o 
  -2   7   2       33.12       31.84      7.71 o 
  -2   7   1        9.53        8.61      3.69 o 
  -2   7   0        4.43        5.42      4.94 o 
  -2   7  -1        0.06        1.66      4.16 o 
  -2   7  -2        1.74        3.96      5.25 o 
  -2   7  -3       10.33        9.79      4.23 o 
  -2   7  -4        1.20        4.01      3.30 o 
  -2   7  -5        0.66       -0.79      2.71 o 
  -2   7  -6        1.21       -0.72      2.61 o 
  -2   7  -7        5.33        5.77      2.72 o 
  -2   7  -8        1.44        1.89      2.41 o 
  -2   7  -9        0.55        0.36      2.22 o 
  -2   7 -10        1.17       -0.64      2.07 o 
  -2   7 -11        1.17        1.62      1.85 o 
  -2   7 -12        2.42        3.09      1.76 o 
  -2   7 -13        0.81       -0.06      1.36 o 
  -2   7 -14        0.00        0.66      0.98 o 
   2   8 -11        0.22       -0.79      1.25 o 
  -2   8  10        0.47        0.91      2.03 o 
  -2   8   9        2.56        4.21      2.41 o 
   2   8  -8        0.24       -0.05      2.50 o 
  -2   8   7        0.06        1.07      3.17 o 
  -2   8   6        1.31        2.91      2.43 o 
  -2   8   5        7.86        7.49      2.80 o 
  -2   8   4        4.04        2.78      3.19 o 
  -2   8   3        0.28       -0.63      2.71 o 
  -2   8   2        7.93        7.25      2.95 o 
  -2   8   1        0.24       -2.41      3.44 o 
  -2   8   0        1.86        2.62      2.66 o 
  -2   8  -1        0.05       -0.92      2.54 o 
  -2   8  -2        0.34        1.01      2.70 o 
  -2   8  -3        0.63        1.90      2.45 o 
  -2   8  -4        0.19        2.62      2.89 o 
  -2   8  -5        4.47        5.97      2.35 o 
  -2   8  -6        0.00        0.63      2.11 o 
  -2   8  -7        0.64        1.13      1.83 o 
  -2   8  -8        0.26        1.03      1.47 o 
  -2   8  -9        0.51        0.95      1.32 o 
  -2   8 -10        1.97        1.83      1.16 o 
  -2   9   6        0.21        4.33      2.96 o 
  -2   9   5        0.19        3.34      3.27 o 
   2   9  -4        0.13       -1.89      3.43 o 
  -2   9   3        0.73        0.10      1.78 o 
  -2   9   2        2.98        2.56      1.90 o 
  -2   9   1        0.33        0.93      1.90 o 
  -2   9   0        0.29       -1.94      1.94 o 
  -2   9  -1        1.33        1.15      1.84 o 
  -2   9  -2        0.74       -0.63      1.75 o 
  -2   9  -3        0.39       -0.35      1.64 o 
  -2   9  -4        0.09        0.86      1.39 o 
  -2   9  -5        0.12        0.02      1.06 o 
   3   0 -22        6.63        4.94      1.90 o 
  -3   0  20        0.22        0.62      1.41 o 
  -3   0  18        6.76        5.77      2.37 o 
  -3   0  16      134.49      121.31      5.78 o 
  -3   0  14       30.04       32.85     16.34 o 
  -3   0  12        9.03       11.82      1.44 o 
  -3   0  10       48.56       52.05      2.02 o 
   3   0  -8      512.66      619.75     14.81 o 
  -3   0   6      233.87      234.43      4.51 o 
  -3   0   4        6.31        4.03      0.60 o 
   3   0  -2      352.48      332.90      2.37 o 
  -3   0   0      430.73      501.93     27.06 o 
   3   0   2       98.23      103.89      9.72 o 
   3   0   4      230.36      231.12     25.43 o 
   3   0   6      200.11      220.94     39.75 o 
   3   0   8       32.14       42.24      8.26 o 
   3   0  10       49.38       70.02     14.79 o 
  -3   0 -12        3.00        0.56      3.31 o 
  -3   0 -14        0.72        1.32      3.42 o 
  -3   0 -16        7.85       10.45      3.22 o 
   3   0  18        9.40        5.26      2.09 o 
   3   0  20        0.05        1.58      1.28 o 
   3   1 -22        0.90        0.55      1.52 o 
  -3   1  21        3.96        4.18      2.64 o 
  -3   1  20        9.31        8.94      2.11 o 
  -3   1  19        2.90        2.74      2.35 o 
  -3   1  18        1.63        1.55      2.47 o 
  -3   1  17        2.01        1.65      2.35 o 
  -3   1  16       54.63       47.24      4.27 o 
  -3   1  15       13.02       13.31      2.17 o 
  -3   1  14        5.46        6.74      2.11 o 
  -3   1  13       78.39       66.57     16.48 o 
  -3   1  12        3.85        4.26      1.39 o 
   3   1 -11        8.95        5.55      1.29 o 
   3   1 -10       17.75       19.35      1.58 o 
   3   1  -9       15.23       18.19      1.55 o 
   3   1  -8      857.28      937.64     28.45 o 
   3   1  -7      200.77      201.68     11.06 o 
  -3   1   6        9.14       14.52      1.13 o 
  -3   1   5        7.13        9.96      1.24 o 
  -3   1   4        3.20        3.19      1.16 o 
   3   1  -3      231.01      232.00     38.74 o 
   3  -1  -2      205.81      138.71     22.08 o 
   3  -1  -1      141.56      152.94     18.40 o 
   3  -1   0      639.73      505.31     25.16 o 
   3  -1   1      291.83      238.05     21.55 o 
   3  -1   2      130.34      135.52     17.19 o 
   3  -1   3       25.38       26.95      1.96 o 
   3  -1   4       44.38       52.61      8.13 o 
   3  -1   5       42.18       21.11      3.43 o 
   3  -1   6       49.08       65.38      8.64 o 
   3  -1   7        9.82       14.20      2.00 o 
   3  -1   8       53.63       63.57      8.34 o 
   3  -1   9        1.11        0.28      1.86 o 
  -3  -1 -10        2.55        0.64      4.20 o 
  -3   1 -11       10.02        9.05      3.73 o 
  -3   1 -12       12.76       14.16      7.27 o 
  -3   1 -13        1.60       -0.66      4.76 o 
   3  -1  14        1.01        0.42      2.58 o 
   3   1  15       20.31       27.77      3.08 o 
   3   1  16        7.99        8.94      2.41 o 
   3   1  17        0.00       -0.43      2.43 o 
   3   1  18        0.71       -0.13      2.07 o 
   3   1  19        0.56        1.08      1.59 o 
   3   1  20        0.56       -0.70      1.16 o 
  -3   2  21       16.40       14.30      6.41 o 
  -3   2  20        2.90        0.56      1.89 o 
  -3   2  19        6.19        6.16      2.39 o 
  -3   2  18        0.26        0.04      2.79 o 
  -3   2  17       10.99        9.43      3.08 o 
  -3   2  16        0.03       -2.88      2.88 o 
  -3   2  15       26.96       20.57      3.50 o 
  -3   2  14       33.40       45.21      8.38 o 
  -3   2  13      141.90      150.41     37.72 o 
   3   2 -12       64.69       77.31     11.89 o 
   3   2 -11      114.13      137.57     12.54 o 
   3   2 -10       19.14       24.80      3.47 o 
   3   2  -9       24.16       15.67      4.16 o 
   3   2  -8       15.48       20.33      4.27 o 
   3   2  -7      238.78      274.56     44.26 o 
  -3   2   6       18.31       16.28      4.41 o 
  -3   2   5       50.32       65.45      4.33 o 
  -3   2   4       54.70       69.23      2.03 o 
   3  -2  -3       18.45       29.32      6.00 o 
   3  -2  -2        0.09        0.17      0.45 o 
   3  -2  -1      354.27      320.39     16.25 o 
   3  -2   0        5.41        3.87      0.80 o 
   3  -2   1      152.93      162.24      5.36 o 
   3  -2   2       43.38       40.41      2.21 o 
   3  -2   3        9.30       11.68      2.60 o 
   3  -2   4      180.44      207.03      9.81 o 
   3  -2   5      242.76      237.15     43.21 o 
   3  -2   6        0.28        1.58      1.50 o 
   3  -2   7        5.40        7.01      1.83 o 
   3  -2   8        5.89        9.99      2.20 o 
   3  -2   9        0.13        0.39      1.87 o 
  -3  -2 -10        0.08       -0.71      4.54 o 
  -3  -2 -11       18.02       30.49      5.85 o 
  -3  -2 -12        0.95        2.35      3.44 o 
   3   2  13        7.56       10.94      3.40 o 
   3   2  14        1.36        3.24      2.52 o 
   3   2  15        2.49        4.82      2.99 o 
   3   2  16        0.03       -1.85      2.09 o 
   3   2  17       26.02       30.29      2.51 o 
   3   2  18        0.54        0.86      1.51 o 
   3   2  19        0.58        0.25      1.30 o 
   3  -2  20        0.78        0.44      1.40 o 
  -3   3  21        1.15        1.47      1.23 o 
  -3   3  20        4.13        4.44      2.93 o 
  -3   3  19        0.06       -0.48      1.97 o 
  -3   3  18       11.54       12.03      2.32 o 
  -3   3  17        0.96        1.38      2.33 o 
  -3   3  16        1.33        0.62      2.95 o 
  -3   3  15        0.99        3.45      3.43 o 
  -3   3  14       24.94       24.48      3.37 o 
   3   3 -13        0.91       -0.35      2.56 o 
   3   3 -12       45.47       50.95     11.84 o 
   3   3 -11        5.72        3.21      2.74 o 
   3   3 -10       13.04       15.33      2.30 o 
   3   3  -9       64.57       76.57      8.34 o 
   3   3  -8       35.49       46.90      2.77 o 
   3   3  -7        4.17        7.28      1.77 o 
  -3   3   6       30.28       27.82      2.21 o 
  -3   3   5       12.06       10.04      1.54 o 
  -3   3   4      163.03      179.57     11.97 o 
   3  -3  -3        6.91        6.32      1.19 o 
   3  -3  -2      109.13       95.96      5.15 o 
  -3   3   1       46.06       41.47      2.73 o 
   3   3   0       10.37        6.27      1.23 o 
   3   3   1       18.00       19.53      4.23 o 
   3   3   2      109.10       98.09      9.50 o 
   3   3   3        0.74        2.06      1.53 o 
  -3   3  -4      485.36      393.54     99.92 o 
  -3   3  -5       19.49       12.37      3.94 o 
   3  -3   6       29.61       19.98      1.61 o 
   3  -3   7        1.45        1.60      1.42 o 
   3  -3   8        2.74        3.94      1.93 o 
   3  -3   9        1.03        1.58      2.34 o 
  -3  -3 -10        1.51        5.17      2.91 o 
   3   3  11        6.45        5.12      2.89 o 
   3   3  12       13.21       20.37      3.76 o 
   3   3  13        1.66        2.97      3.10 o 
   3   3  14       11.86        9.28      2.61 o 
   3   3  15        6.64        9.07      2.34 o 
   3   3  16        0.12       -0.97      1.99 o 
   3   3  17        0.72        1.21      1.58 o 
   3  -3  18        2.80        2.73      1.35 o 
   3  -3  19        0.21        0.30      0.96 o 
  -3   4  20        1.33        1.14      1.24 o 
  -3   4  19        7.71        9.35      1.78 o 
  -3   4  18        2.96        1.96      1.80 o 
  -3   4  17        0.44       -0.73      2.00 o 
  -3   4  16       14.84       14.14      2.49 o 
  -3   4  15       10.76        9.28      2.74 o 
  -3   4  14        3.72        3.69      2.68 o 
  -3   4  13        1.59        0.83      2.90 o 
  -3   4  12        0.29       -1.08      3.20 o 
   3   4 -11        7.32       10.47      3.28 o 
   3   4 -10       51.82       55.86      6.97 o 
  -3  -4   9       36.32       38.90      6.42 o 
   3   4  -8       16.34       20.73      2.57 o 
   3   4  -7       19.82       24.60      4.66 o 
  -3   4   6       79.55       89.72     13.92 o 
  -3   4   5      124.95      138.51     22.78 o 
  -3   4   4       21.20       17.51      3.10 o 
   3   4  -3       17.75       15.33      2.02 o 
   3   4  -2        3.30        2.47      1.61 o 
   3   4  -1        0.59        1.05      1.46 o 
   3   4   0       40.01       45.03      2.53 o 
   3   4   1        1.14        2.97      5.59 o 
   3   4   2       34.29       46.89     37.26 o 
   3  -4   3       43.96       38.02      6.43 o 
  -3   4  -4        2.53        0.75      1.77 o 
  -3   4  -5       56.06       66.53      6.21 o 
  -3   4  -6       15.74       14.58      3.23 o 
   3  -4   7        0.39        1.57      3.24 o 
   3  -4   8        5.28        3.92      2.70 o 
   3  -4   9        2.92        4.28      3.72 o 
   3   4  10       15.12       11.63      2.91 o 
   3   4  11        7.12        8.66      2.83 o 
   3   4  12       18.08       22.47      3.19 o 
   3  -4  13        1.28        1.09      2.64 o 
   3   4  14        5.73        3.34      2.40 o 
   3  -4  15        0.01       -0.62      2.14 o 
   3  -4  16        0.03       -0.29      1.70 o 
   3  -4  17        3.56        3.36      2.24 o 
  -3   4 -18        0.28       -0.89      1.07 o 
  -3   5  19        1.42        1.69      4.11 o 
  -3   5  18        1.15       -0.32      1.60 o 
  -3   5  17        1.34        1.10      1.55 o 
  -3   5  16        0.00        0.00      1.75 o 
  -3   5  15       12.50       14.75      2.45 o 
  -3   5  14        2.73       12.21     26.14 o 
  -3   5  13       20.21       18.32      6.33 o 
  -3   5  12        0.35        0.70      3.32 o 
  -3   5  11        0.12       -0.09      2.75 o 
  -3   5  10       39.25       37.83      5.66 o 
  -3   5   9        6.61        9.67      2.83 o 
  -3   5   8       19.97       16.10      3.79 o 
  -3   5   7       39.43       36.17      5.27 o 
  -3   5   6       10.97       14.73      2.84 o 
  -3   5   5       45.91       41.08      6.56 o 
  -3   5   4        5.04        4.48      3.75 o 
  -3   5   3        8.87        7.53      3.88 o 
   3   5  -2        1.09        1.16      2.10 o 
   3   5  -1        2.72        3.47      1.58 o 
   3   5   0        7.36        7.95      1.89 o 
  -3   5  -1       13.46       17.05      2.57 o 
  -3   5  -2        2.30        2.90      1.90 o 
  -3   5  -3       14.76       30.10     10.76 o 
   3   5   4       14.99       15.97      3.37 o 
   3   5   5       10.40       13.00      3.27 o 
   3   5   6       50.03       51.39      8.47 o 
   3   5   7       20.41       16.15      4.06 o 
   3   5   8       21.64       22.57      7.73 o 
   3   5   9        0.51       -1.54      2.44 o 
  -3   5 -10        0.03       -0.68      2.37 o 
  -3   5 -11        1.14        0.92      2.32 o 
  -3   5 -12        4.70        5.28      2.39 o 
  -3   5 -13        1.09        0.14      2.07 o 
  -3   5 -14        1.92        0.23      1.89 o 
  -3   5 -15        0.84        0.80      1.75 o 
  -3   5 -16        0.01       -0.22      1.47 o 
  -3   5 -17        0.09       -0.54      1.05 o 
  -3   6  17        0.03       -0.32      0.99 o 
  -3   6  16        7.78        5.02      3.46 o 
  -3   6  15        0.04        0.38      1.47 o 
  -3   6  14        0.22        1.25      1.75 o 
  -3   6  13       15.34       13.69      2.25 o 
  -3   6  12        0.55        0.54      2.45 o 
  -3   6  11       38.33       42.43      3.47 o 
  -3   6  10        8.52       11.39      2.85 o 
  -3   6   9        7.71        6.12      2.74 o 
  -3   6   8        3.08        2.33      2.51 o 
  -3   6   7        0.86        0.62      2.63 o 
  -3   6   6        2.28        1.70      2.53 o 
  -3   6   5        0.40        0.44      2.86 o 
  -3   6   4       26.92       31.01      7.45 o 
  -3   6   3        0.34        0.01      3.35 o 
  -3   6   2        9.15        7.70      2.58 o 
  -3   6   1        7.04        7.25      3.70 o 
  -3   6   0        4.42        4.44      2.33 o 
  -3   6  -1        0.53       -1.41      2.64 o 
  -3   6  -2       24.38       36.26      8.54 o 
  -3   6  -3       15.25       22.93      7.28 o 
  -3   6  -4        0.06        0.12      2.74 o 
  -3   6  -5       33.40       28.54      6.24 o 
  -3   6  -6       25.10       36.86      9.46 o 
  -3   6  -7        0.00       -0.44      2.42 o 
  -3   6  -8        0.42        0.55      2.37 o 
  -3   6  -9        1.03       -0.67      2.33 o 
  -3   6 -10        0.42       -1.29      2.12 o 
  -3   6 -11        5.58        7.86      2.23 o 
  -3   6 -12        1.22        0.77      1.98 o 
  -3   6 -13        0.07       -0.05      1.87 o 
  -3   6 -14        0.97        0.32      1.61 o 
  -3   6 -15        0.34        0.88      1.22 o 
  -3   7  15        0.23       -0.98      0.98 o 
  -3   7  14        5.93        5.09      1.41 o 
  -3   7  13        0.77        1.69      1.42 o 
  -3   7  12        0.58        1.38      1.56 o 
  -3   7  11        1.45        2.66      2.11 o 
  -3   7  10        0.26        0.18      2.16 o 
  -3   7   9        2.53        2.20      2.24 o 
  -3   7   8       27.15       28.68      4.35 o 
  -3   7   7        0.37        1.95      2.43 o 
  -3   7   6        4.67        9.91      2.54 o 
  -3   7   5        0.01        0.44      2.37 o 
  -3   7   4        4.66        4.37      2.78 o 
  -3   7   3        1.72        2.56      2.80 o 
  -3   7   2        2.35        1.58      2.74 o 
  -3   7   1        7.22        6.06      3.46 o 
  -3   7   0        9.94        8.59      4.15 o 
  -3   7  -1        3.92        5.01      3.63 o 
  -3   7  -2        0.64        2.69      2.72 o 
  -3   7  -3        1.34        1.12      2.68 o 
  -3   7  -4       12.17        9.77      3.02 o 
  -3   7  -5        0.32        0.91      2.74 o 
  -3   7  -6        1.13        0.09      2.66 o 
  -3   7  -7        0.51        0.22      2.44 o 
  -3   7  -8        2.50        0.13      2.37 o 
  -3   7  -9        0.76        2.81      2.03 o 
  -3   7 -10        8.00       12.88      2.28 o 
  -3   7 -11        0.13        1.24      1.71 o 
  -3   7 -12        0.02        0.02      1.45 o 
  -3   7 -13        0.63        0.76      1.09 o 
   3   8 -11        0.03       -0.96      1.31 o 
  -3   8  10        0.97        0.28      1.82 o 
   3   8  -9        0.04       -0.93      2.13 o 
  -3   8   8        3.42        4.64      3.81 o 
   3   8  -7        7.19        7.19      2.63 o 
  -3   8   6        1.10        2.10      3.22 o 
  -3   8   5        1.35        2.42      2.52 o 
  -3   8   4        0.85        3.93      2.68 o 
  -3   8   3        1.10        3.09      2.44 o 
  -3   8   2        4.46        1.62      2.44 o 
  -3   8   1        5.31        5.92      2.78 o 
  -3   8   0        2.18        2.57      2.93 o 
  -3   8  -1        3.00       -0.21      2.57 o 
  -3   8  -2        0.08        1.66      3.46 o 
  -3   8  -3        2.30        5.17      2.50 o 
  -3   8  -4        0.02        1.58      2.19 o 
  -3   8  -5        1.04        1.32      2.13 o 
  -3   8  -6        0.17        0.34      1.97 o 
  -3   8  -7        0.91        0.14      1.59 o 
  -3   8  -8        0.67       -0.18      1.47 o 
  -3   8  -9        0.21        0.64      1.28 o 
  -3   8 -10        0.14       -0.26      1.07 o 
  -3   9   6        0.91       -0.08      2.53 o 
  -3   9   5        0.04        5.49      2.81 o 
  -3   9   4        0.49        1.43      1.98 o 
  -3   9   3        0.73       -0.27      1.88 o 
  -3   9   2        5.89        4.72      2.13 o 
  -3   9   1        0.07       -0.40      1.79 o 
  -3   9   0        0.37       -1.22      1.73 o 
  -3   9  -1        0.66       -0.88      1.69 o 
  -3   9  -2        0.40       -0.84      1.60 o 
  -3   9  -3        0.10       -1.17      1.86 o 
  -3   9  -4        0.74        1.78      1.04 o 
   4   0 -22       65.28       27.48      2.31 o 
  -4   0  20       13.30       14.02      1.77 o 
  -4   0  18        3.50        1.98      2.30 o 
  -4   0  16       31.72       39.83      4.27 o 
  -4   0  14       33.96       31.92      2.79 o 
  -4   0  12       17.78       22.56      1.86 o 
  -4   0  10       88.20       92.94      2.64 o 
  -4   0   8      124.64      140.28      2.83 o 
  -4   0   6      557.77      590.38      4.07 o 
  -4   0   4     1057.80     1140.96     19.20 o 
   4   0  -2      276.38      312.68     31.46 o 
  -4   0   0        5.41        9.16      1.49 o 
   4   0   2      338.61      268.73      9.79 o 
   4   0   4      156.29      161.39     19.45 o 
   4   0   6        3.82        3.00      1.43 o 
   4   0   8       92.81       97.43     16.21 o 
  -4   0 -10       23.09       13.89      8.04 o 
  -4   0 -12        0.09        2.79      8.15 o 
  -4   0 -14       13.35       20.25      3.50 o 
   4   0  16       10.56       10.10      2.44 o 
   4   0  18        3.06        6.59      1.86 o 
   4   0  20        0.99        1.10      0.91 o 
  -4   1  22        0.00        1.06      1.18 o 
  -4   1  21        8.82        5.21      1.76 o 
  -4   1  20        3.80        4.62      2.76 o 
  -4   1  19        0.05        0.56      1.89 o 
  -4   1  18        3.17        2.15      2.22 o 
  -4   1  17        3.49        2.09      2.79 o 
  -4   1  16        3.08       -0.27      3.11 o 
  -4   1  15       93.21       79.52     15.79 o 
  -4   1  14       66.24       68.24     11.50 o 
  -4   1  13       28.74       31.06      7.03 o 
  -4   1  12       54.40       57.02      3.07 o 
  -4   1  11      107.05      107.58      3.90 o 
   4   1 -10        8.08        7.52      1.55 o 
   4   1  -9      197.14      226.02     16.81 o 
   4   1  -8        0.38        0.32      1.45 o 
   4   1  -7      164.76      225.37      8.64 o 
  -4   1   6        1.54        3.56      0.96 o 
  -4   1   5      400.45      396.24     37.14 o 
  -4   1   4        2.68        2.47      0.73 o 
   4   1  -3      204.91      205.81     22.12 o 
   4   1  -2        7.87       12.12      1.29 o 
   4  -1  -1        0.94       15.59     25.50 o 
   4  -1   0      275.96      315.92     16.75 o 
   4  -1   1       35.67       28.65      3.14 o 
   4  -1   2       72.35       68.00      9.71 o 
   4  -1   3      226.26      228.99     32.69 o 
   4  -1   4        8.72        7.66      1.64 o 
   4  -1   5        0.76        4.52      1.73 o 
   4  -1   6      100.71      104.17     16.62 o 
   4  -1   7       84.54       97.03     15.67 o 
   4  -1   8        0.13        0.45      1.89 o 
   4  -1   9        5.13        5.04      2.17 o 
  -4  -1 -10        1.91        1.71      2.28 o 
  -4   1 -11        0.57        0.59      3.28 o 
  -4   1 -12        2.94        0.37      4.82 o 
   4   1  13        8.40        9.87      2.67 o 
   4   1  14        0.03       -0.40      2.67 o 
   4   1  15        3.84        3.51      2.49 o 
   4   1  16        0.43       -0.42      2.45 o 
   4   1  17        3.82        2.61      2.44 o 
   4   1  18        1.09        0.04      1.56 o 
   4   1  19        0.66        0.47      1.27 o 
   4  -1  20        0.18        0.23      0.85 o 
  -4   2  21        1.68        0.61      3.09 o 
  -4   2  20        0.06       -0.53      1.86 o 
  -4   2  19       14.17       13.43      2.75 o 
  -4   2  18        0.00       -2.51      2.51 o 
  -4   2  17        7.93        4.39      2.70 o 
  -4   2  16       23.86       23.81      3.63 o 
  -4   2  15       26.59       17.02      7.43 o 
  -4   2  14       31.44       34.72      7.98 o 
  -4   2  13       77.17       77.27     16.65 o 
  -4   2  12       99.94      106.03     28.84 o 
   4   2 -11       17.50       21.52      4.84 o 
   4   2 -10       21.99       28.89      2.19 o 
   4   2  -9       19.14       19.15      5.55 o 
   4   2  -8       10.35       15.19      1.61 o 
  -4  -2   7      186.53      219.92     25.43 o 
  -4   2   6        1.59        2.97      1.10 o 
  -4   2   5       16.80       19.33      2.64 o 
  -4   2   4       83.09       88.09      6.24 o 
   4  -2  -3        5.77        2.12      0.83 o 
   4  -2  -2        0.61        1.88      0.79 o 
   4  -2  -1       34.53       33.74      2.58 o 
   4  -2   0        0.93        2.92      0.93 o 
   4  -2   1      121.30      128.93      7.68 o 
   4  -2   2        5.97        9.13      1.97 o 
   4  -2   3      201.87      204.13     27.18 o 
   4  -2   4      139.73      142.91     15.19 o 
   4  -2   5      115.80      125.83     26.49 o 
   4  -2   6       13.97       22.32      4.94 o 
   4  -2   7       13.04       13.21      2.99 o 
   4  -2   8        2.73        0.88      1.83 o 
   4   2   9        1.91        2.99      2.60 o 
  -4  -2 -10        4.52        3.59      2.68 o 
  -4   2 -11        3.89        3.02      4.04 o 
   4   2  12        0.19        0.32      2.95 o 
   4   2  13        7.30        4.96      2.61 o 
   4   2  14        0.03       -0.74      2.55 o 
   4   2  15        0.01        0.50      2.03 o 
   4   2  16        0.00        0.88      1.87 o 
   4   2  17        0.70       -0.29      2.31 o 
   4   2  18        1.22        0.80      1.45 o 
   4   2  19        0.01       -0.75      1.06 o 
  -4   3  21        4.90        4.82      1.28 o 
  -4   3  20       10.23        5.66      6.49 o 
  -4   3  19        0.07        0.04      1.92 o 
  -4   3  18       11.97        9.05      2.26 o 
  -4   3  17        0.23       -0.01      2.62 o 
  -4   3  16        1.04       -0.45      3.05 o 
  -4   3  15       15.59       15.34      3.14 o 
  -4   3  14        5.81        6.51      3.17 o 
   4   3 -13       48.84       48.77      7.18 o 
   4   3 -12       21.04       20.87      5.93 o 
   4   3 -11        8.27        7.65      3.56 o 
  -4   3  10        3.61        5.37      2.57 o 
   4   3  -9       12.58        9.46      1.84 o 
   4   3  -8       22.36       26.96      2.47 o 
   4   3  -7       12.98       22.78      3.08 o 
  -4   3   6      283.82      330.15      8.34 o 
  -4   3   5        9.01        8.54      1.52 o 
  -4   3   4       26.75       34.21      1.95 o 
   4   3  -3       25.53       26.99      3.10 o 
   4  -3  -2      219.97      255.97     17.19 o 
   4  -3  -1      178.54      200.56     12.72 o 
   4  -3   0      252.16      291.98     13.58 o 
   4  -3   1       68.24       76.03      8.14 o 
   4  -3   2      117.26      144.32     16.01 o 
   4  -3   3       97.58       95.61      9.22 o 
   4  -3   4        3.60        2.41      1.63 o 
   4  -3   5        2.09        5.26      2.56 o 
   4  -3   6       24.00       31.29      3.39 o 
   4  -3   7        6.20        3.85      2.34 o 
   4   3   8       13.61       14.30      2.49 o 
   4   3   9        1.76        1.33      2.57 o 
  -4  -3 -10        1.71        1.22      3.00 o 
   4   3  11        0.19       -1.64      3.22 o 
   4   3  12       21.17       18.36      3.07 o 
   4   3  13        0.71        0.18      2.45 o 
   4   3  14        0.01       -0.64      2.28 o 
   4   3  15        4.27        7.00      2.17 o 
   4   3  16        3.77        4.02      1.74 o 
   4   3  17        0.67        1.02      2.02 o 
   4  -3  18        6.19        6.38      2.22 o 
  -4   4  20        2.65        1.96      2.49 o 
  -4   4  19        9.25        6.72      4.74 o 
  -4   4  18        3.22        3.29      1.77 o 
  -4   4  17        2.99        2.49      2.11 o 
  -4   4  16        1.54        0.95      2.19 o 
  -4   4  15        1.47        0.78      2.64 o 
  -4   4  14        6.85        3.56      2.87 o 
  -4   4  13       62.51       57.05      9.59 o 
  -4   4  12        4.75        3.06      3.11 o 
   4   4 -11        1.56        2.01      3.37 o 
   4   4 -10      122.68      121.54     21.11 o 
  -4  -4   9        2.85        5.96      3.09 o 
  -4   4   8        4.03        4.36      3.25 o 
   4   4  -7       19.62       18.21      6.07 o 
  -4   4   6        1.42        3.35      1.85 o 
  -4   4   5        7.92        8.01      1.84 o 
  -4   4   4        4.66        6.38      1.69 o 
   4   4  -3       76.02       78.14      3.02 o 
   4   4  -2        9.91       12.05      1.98 o 
   4  -4  -1       20.91       17.64      1.94 o 
   4  -4   0        8.86       11.22      1.58 o 
   4  -4   1        0.91        2.11      1.52 o 
   4  -4   2       38.47       50.50      9.64 o 
   4  -4   3        0.01        2.14      2.83 o 
   4  -4   4       28.57       27.57      7.50 o 
   4  -4   5       10.12       10.15      5.39 o 
   4  -4   6       58.26       55.42      7.05 o 
   4  -4   7       21.87       21.42      4.81 o 
   4   4   8       55.87       59.93      8.11 o 
   4   4   9       10.85        8.79      2.85 o 
   4   4  10        7.84       13.06      2.83 o 
   4   4  11       11.04        8.12      3.40 o 
   4   4  12        2.17        4.94      2.47 o 
   4   4  13        0.08        0.52      2.32 o 
   4   4  14        0.84        2.52      2.21 o 
   4  -4  15        0.38        0.51      1.88 o 
  -4   4 -16        1.64        4.45      1.60 o 
  -4   4 -17        0.13        0.20      1.11 o 
  -4   5  18        0.38       -0.17      1.20 o 
  -4   5  17        7.50        6.34      1.68 o 
  -4   5  16       12.49       11.17      2.06 o 
  -4   5  15       15.50       15.45      2.71 o 
  -4   5  14       16.64       18.56      3.47 o 
  -4   5  13       14.20       13.21      2.70 o 
  -4   5  12        3.28        3.56      2.47 o 
  -4   5  11        0.33        1.36      2.60 o 
  -4   5  10        1.93        2.64      2.60 o 
  -4   5   9      116.85      130.43     11.55 o 
  -4   5   8        6.76        9.03     11.96 o 
  -4   5   7        5.46        3.03      2.47 o 
  -4   5   6        9.85        7.57      2.42 o 
  -4   5   5        2.47        2.84      2.26 o 
  -4   5   4        0.35       -0.40      2.47 o 
  -4   5   3       38.94       44.72      8.11 o 
  -4   5   2        0.05       -1.12      2.05 o 
  -4   5   1       27.58       30.20      8.54 o 
  -4   5   0       14.47       16.18      6.48 o 
  -4   5  -1       42.39       64.92     53.32 o 
  -4   5  -2        3.05        5.09      4.35 o 
   4  -5   3       34.18       39.14     29.19 o 
   4  -5   4        1.08        2.04      3.98 o 
   4  -5   5       73.34       69.62      8.13 o 
   4  -5   6       71.92       86.29     12.79 o 
  -4   5  -7        2.21        2.94      2.46 o 
   4   5   8        0.15       -1.46      2.64 o 
   4   5   9        7.34        8.59      3.82 o 
   4   5  10        1.58        0.25      2.37 o 
   4   5  11        2.26        2.51      3.04 o 
  -4   5 -12        0.11        0.78      2.09 o 
  -4   5 -13        0.01       -0.53      1.86 o 
  -4   5 -14        0.09        0.50      2.07 o 
  -4   5 -15        2.25        2.84      1.58 o 
  -4   5 -16        0.19       -0.29      1.74 o 
  -4   6  17        0.20       -0.76      0.93 o 
  -4   6  16        1.56        1.42      1.76 o 
  -4   6  15        1.68        1.28      1.49 o 
  -4   6  14        3.57        4.21      1.85 o 
  -4   6  13        2.45        2.56      2.08 o 
  -4   6  12        2.74        2.51      2.37 o 
  -4   6  11        1.60        1.28      2.31 o 
  -4   6  10        0.47        0.48      2.38 o 
  -4   6   9       15.94       15.83      2.83 o 
  -4   6   8       22.11       20.12      2.95 o 
  -4   6   7        0.02        0.13      2.32 o 
  -4   6   6        0.18       -0.39      2.36 o 
  -4   6   5        3.47        1.72      2.49 o 
  -4   6   4       11.76       13.93      3.04 o 
  -4   6   3        0.64       -0.22      3.42 o 
  -4   6   2       21.02       23.54      3.33 o 
  -4   6   1        0.04       -0.72      2.62 o 
  -4   6   0       17.18       15.75      3.14 o 
  -4   6  -1       36.59       54.64     24.32 o 
  -4   6  -2        2.67        4.15      3.70 o 
  -4   6  -3        0.93        5.03      2.65 o 
  -4   6  -4       13.51       14.41      4.23 o 
  -4   6  -5        0.97        0.32      2.45 o 
  -4   6  -6        2.69        2.00      2.52 o 
  -4   6  -7        0.22        0.79      2.49 o 
   4  -6   8        6.50        6.85      2.53 o 
  -4   6  -9        4.24        4.00      2.33 o 
  -4   6 -10       10.17       13.36      2.50 o 
  -4   6 -11        0.46        0.24      1.98 o 
  -4   6 -12        0.61       -1.77      1.77 o 
  -4   6 -13        0.69        0.14      1.73 o 
  -4   6 -14        1.71        3.17      1.36 o 
  -4   7  14        0.53        0.73      1.11 o 
  -4   7  13        0.18        0.55      1.53 o 
  -4   7  12        1.38        2.85      1.65 o 
  -4   7  11        1.47        0.81      2.06 o 
  -4   7  10        3.29        3.90      2.27 o 
  -4   7   9        0.29        0.11      2.28 o 
  -4   7   8       11.33       11.03      2.86 o 
  -4   7   7        3.72        0.74      2.29 o 
  -4   7   6        0.14        1.42      2.08 o 
  -4   7   5        0.30        2.17      2.17 o 
  -4   7   4        1.73       -0.74      2.44 o 
  -4   7   3       19.35       18.92      3.13 o 
  -4   7   2       13.58       13.60      3.65 o 
  -4   7   1        2.78        2.10      2.66 o 
  -4   7   0       11.35       11.37      2.84 o 
  -4   7  -1        0.28        1.85      3.88 o 
  -4   7  -2        0.82        0.49      2.45 o 
  -4   7  -3        1.05        1.01      2.43 o 
  -4   7  -4        0.11       -0.73      2.60 o 
  -4   7  -5        3.12        5.38      2.65 o 
  -4   7  -6        2.58        5.19      2.84 o 
  -4   7  -7        1.38        1.63      2.65 o 
  -4   7  -8        0.01       -0.21      1.94 o 
  -4   7  -9        2.08        2.24      1.80 o 
  -4   7 -10        0.00        0.02      1.62 o 
  -4   7 -11        0.36       -0.66      1.40 o 
  -4   7 -12        0.05        0.00      1.27 o 
   4   8 -11        1.58        1.22      1.19 o 
   4   8 -10        1.46        1.72      1.38 o 
  -4   8   9        0.28        0.51      2.04 o 
  -4   8   8        0.20        0.37      2.29 o 
   4   8  -7        7.97        9.67      2.97 o 
  -4   8   6        0.06        0.21      2.36 o 
  -4   8   5        1.24        0.45      2.46 o 
  -4   8   4        0.98        3.28      2.66 o 
  -4   8   3        1.38        1.19      2.07 o 
  -4   8   2        8.39        3.51      2.11 o 
  -4   8   1       12.60        8.75      2.32 o 
  -4   8   0        1.58        1.94      2.19 o 
  -4   8  -1        0.10        0.84      2.19 o 
  -4   8  -2        1.08        3.07      2.84 o 
  -4   8  -3        0.26        1.88      2.06 o 
  -4   8  -4        1.42        1.89      2.39 o 
  -4   8  -5        0.02        0.94      1.88 o 
  -4   8  -6        3.54        3.05      1.78 o 
  -4   8  -7        0.16        0.30      1.41 o 
  -4   8  -8        0.17        0.87      1.61 o 
   4   9  -3        0.05       -0.71      2.21 o 
  -4   9   2        0.41       -0.94      1.79 o 
  -4   9   1        1.42        0.57      1.57 o 
  -4   9   0        0.01        0.67      1.97 o 
  -4   9  -1        0.03        0.66      1.46 o 
  -4   9  -2        0.22        0.68      1.09 o 
  -5   0  20        6.28        3.81      1.63 o 
  -5   0  18       11.35        4.28      2.90 o 
  -5   0  16        3.59        3.57     10.02 o 
  -5   0  14       89.54       85.90     23.48 o 
  -5   0  12        0.02       -0.91      2.54 o 
  -5   0  10       26.10       21.25      1.68 o 
  -5   0   8       40.39       26.39      1.58 o 
  -5   0   6       68.29       78.74      9.93 o 
  -5   0   4        0.35        4.19      0.77 o 
  -5   0   2       57.86       70.83     13.28 o 
  -5   0   0        0.58        2.41      0.91 o 
   5   0   2       85.29       87.15      5.38 o 
  -5   0  -4        4.85        4.94      4.25 o 
   5   0   6      109.46      117.60     16.88 o 
   5   0   8       22.51       30.14      6.96 o 
  -5   0 -10        0.49        2.88      4.16 o 
   5   0  12        2.60        2.99      4.81 o 
   5   0  14        1.92        4.03      2.62 o 
   5   0  16        2.43        2.38      2.01 o 
   5   0  18        1.28        0.37      1.53 o 
   5   1 -22       11.12        0.78      1.28 o 
  -5   1  21        7.06        6.48      2.69 o 
  -5   1  20        3.59        3.80      1.63 o 
  -5   1  19        5.35        6.45      2.11 o 
  -5   1  18        3.25        2.18      2.94 o 
  -5   1  17        3.31        6.09      2.82 o 
  -5   1  16        0.98       -1.97      3.28 o 
  -5   1  15       25.41       24.82      3.92 o 
  -5   1  14       38.48       36.98     11.41 o 
  -5   1  13       64.39       67.87     16.55 o 
  -5   1  12       23.10       18.49      5.37 o 
  -5   1  11        0.08        2.41      1.41 o 
  -5   1  10       70.73       83.25      8.88 o 
   5   1  -9       18.26       19.91      1.99 o 
   5   1  -8        9.38        4.17      1.08 o 
   5   1  -7      136.03      139.05     20.19 o 
  -5   1   6      241.31      232.83     41.41 o 
  -5   1   5       22.97       18.50      4.25 o 
  -5   1   4        0.42        0.80      0.80 o 
   5   1  -3        7.67       11.92      1.10 o 
   5   1  -2      102.09      108.43      4.97 o 
   5   1  -1      228.51      243.51     20.73 o 
   5  -1   0      159.69      181.71      4.31 o 
   5  -1   1      137.17      140.13     10.04 o 
   5  -1   2        6.55        8.51      1.82 o 
   5  -1   3       22.94       25.73      2.37 o 
   5  -1   4        1.25        2.39      1.68 o 
   5  -1   5       42.32       61.38      7.99 o 
   5  -1   6       14.30       23.72      4.70 o 
   5  -1   7        0.23        0.90      1.82 o 
   5  -1   8        0.21        0.96      2.38 o 
   5   1   9       26.47       42.80      6.00 o 
  -5  -1 -10        0.70        1.04      2.94 o 
  -5   1 -11        2.92        6.51      2.84 o 
   5   1  12        2.33        2.29      5.45 o 
   5   1  13        0.47        0.36      2.61 o 
   5   1  14        5.06        9.60      2.62 o 
   5   1  15        0.29       -0.37      2.62 o 
   5   1  16        0.00       -0.75      1.87 o 
   5   1  17        0.15       -0.99      1.62 o 
   5   1  18        1.85        2.68      1.54 o 
   5   1  19        0.81       -0.40      0.89 o 
  -5   2  21        1.13       -0.28      1.48 o 
  -5   2  20        2.96        2.54      1.87 o 
  -5   2  19       21.27       19.46      2.59 o 
  -5   2  18        0.99        0.62      2.53 o 
  -5   2  17        9.34        8.28      3.02 o 
  -5   2  16        0.36       -0.19      3.25 o 
  -5   2  15       68.15       61.75     17.22 o 
  -5   2  14       17.37       18.15      7.86 o 
  -5   2  13       23.28       24.37      7.92 o 
  -5   2  12        4.55        3.11      4.71 o 
  -5   2  11       20.05       19.21      4.45 o 
   5   2 -10       21.63       22.79      2.05 o 
   5   2  -9       14.64       15.70      1.78 o 
   5   2  -8        0.25        0.97      1.23 o 
  -5  -2   7       98.70      104.07      5.61 o 
  -5   2   6        6.14        4.40      1.09 o 
  -5   2   5       28.45       28.29      2.76 o 
  -5   2   4        2.64        1.51      1.05 o 
   5   2  -3       67.82       57.80      5.43 o 
   5  -2  -2      228.95      211.50     19.59 o 
   5  -2  -1       21.15       19.97      1.53 o 
   5  -2   0       25.87       33.60     14.49 o 
   5  -2   1      192.54      167.10     19.67 o 
   5  -2   2        0.28        6.00      2.10 o 
   5  -2   3      122.39      131.58     24.80 o 
   5  -2   4       16.37       13.26      2.71 o 
   5  -2   5        2.74        6.04      3.20 o 
   5  -2   6        0.35        2.67      3.25 o 
   5  -2   7       58.62       55.42      9.43 o 
   5   2   8        0.02        0.52      2.24 o 
   5   2   9        0.83       -0.30      2.29 o 
  -5  -2 -10        3.65        3.66      2.57 o 
   5   2  11        0.28       -0.76      2.89 o 
   5   2  12        0.01       -1.81      2.43 o 
   5   2  13       13.67       18.03      3.64 o 
   5   2  14        0.18        0.83      2.12 o 
   5   2  15        0.30        1.02      1.79 o 
   5   2  16        2.62        6.34      1.93 o 
   5   2  17        0.01        0.89      1.54 o 
   5  -2  18        1.12        1.73      1.19 o 
  -5   3  21        1.72        1.38      1.31 o 
  -5   3  20        2.18        1.76      1.52 o 
  -5   3  19        5.58        3.95      2.95 o 
  -5   3  18       19.10       16.34      4.13 o 
  -5   3  17        2.01       -0.50      3.42 o 
  -5   3  16        0.47        0.26      2.48 o 
  -5   3  15       14.63        9.35      3.60 o 
  -5   3  14        0.04       -0.64      3.33 o 
  -5   3  13       11.27       10.56      3.92 o 
  -5   3  12      257.88      267.37     49.43 o 
   5   3 -11       34.85       31.11      6.79 o 
   5   3 -10       36.73       41.96      8.13 o 
  -5  -3   9        4.04        3.81      2.35 o 
   5   3  -8       17.43       12.64      1.81 o 
  -5  -3   7       66.97       79.45      6.77 o 
  -5   3   6      174.20      179.29     17.76 o 
  -5   3   5       58.13       59.77      5.76 o 
  -5   3   4        4.06        3.06      2.06 o 
   5   3  -3       26.08       30.37      1.99 o 
   5  -3  -2        0.04       -0.31      1.21 o 
   5  -3  -1        0.59        1.42      1.32 o 
   5  -3   0       15.62       17.37      1.97 o 
   5  -3   1       13.60       18.52      3.46 o 
   5  -3   2        7.17        7.45      1.75 o 
   5  -3   3       13.99        9.40      1.82 o 
   5  -3   4        1.36        2.39      2.82 o 
   5  -3   5        5.85       10.93      4.47 o 
   5   3   6       35.26       48.82      6.88 o 
   5   3   7        5.97        8.71      3.32 o 
   5   3   8        7.89       10.81      3.37 o 
   5   3   9        0.01       -1.31      2.36 o 
   5   3  10        3.49        1.74      2.63 o 
   5   3  11        0.94        0.19      2.57 o 
   5   3  12        3.56        3.92      2.58 o 
   5   3  13        0.22        0.47      2.34 o 
   5   3  14        0.20        1.15      2.02 o 
   5   3  15        0.99       -0.20      1.79 o 
   5  -3  16        0.09        0.85      2.31 o 
   5   3  17        0.10        0.13      1.46 o 
  -5   3 -18        0.57        0.03      1.00 o 
  -5   4  20       13.36       11.55      6.25 o 
  -5   4  19        0.02        0.92      1.32 o 
  -5   4  18        0.02       -0.60      2.21 o 
  -5   4  17        2.24        2.53      1.86 o 
  -5   4  16        4.41        4.22      2.25 o 
  -5   4  15        8.28        7.91      2.78 o 
  -5   4  14        6.55        4.48      2.94 o 
  -5   4  13       10.07        8.11      3.36 o 
  -5   4  12        1.56        0.95      3.82 o 
  -5   4  11       15.58       17.91      6.84 o 
   5   4 -10        2.76        2.80      3.49 o 
  -5  -4   9       74.00       80.90     14.45 o 
  -5  -4   8        1.19        3.39      2.30 o 
  -5   4   7       46.24       40.03     10.63 o 
  -5   4   6       15.14       18.18      5.20 o 
  -5   4   5       13.13       18.93      2.87 o 
  -5   4   4       41.85       46.74      2.60 o 
   5   4  -3       12.43       13.15      2.22 o 
   5   4  -2       10.13        7.91      2.04 o 
   5   4  -1        0.25       -1.12      1.32 o 
   5  -4   0        0.08        1.40      1.78 o 
   5  -4   1       45.13       42.42      5.16 o 
   5  -4   2        7.28        7.76      2.10 o 
   5  -4   3        3.81        5.98      2.56 o 
   5  -4   4        7.04       10.15      3.96 o 
   5  -4   5        1.68        1.32      2.77 o 
   5  -4   6        2.99        2.76      2.84 o 
   5  -4   7       68.24       66.98     12.08 o 
   5   4   8       11.05       11.09      3.05 o 
   5   4   9       26.37       24.05      6.99 o 
   5   4  10        6.02        7.80      2.96 o 
   5   4  11        0.14        1.41      2.54 o 
   5   4  12        2.90        0.62      2.23 o 
   5   4  13        0.01        0.26      2.06 o 
   5   4  14        2.60        2.17      1.91 o 
   5   4  15        1.05        1.81      1.65 o 
  -5   4 -16        0.15        2.05      1.18 o 
   5  -4  17        0.00        0.93      0.87 o 
  -5   5  18        2.72        1.35      1.17 o 
  -5   5  17        5.20        4.90      1.52 o 
  -5   5  16        1.91        1.72      1.71 o 
  -5   5  15        2.40        2.27      1.93 o 
  -5   5  14        1.12        1.18      2.17 o 
  -5   5  13        4.99        4.27      2.39 o 
  -5   5  12        1.19        0.14      2.93 o 
  -5   5  11       26.48       22.13      4.36 o 
  -5   5  10       12.29       10.49      3.22 o 
  -5   5   9       27.62       23.34      3.34 o 
  -5   5   8        0.52       -1.41      2.59 o 
  -5   5   7        9.26        9.40      4.04 o 
  -5   5   6        2.02        1.69      2.17 o 
  -5   5   5        7.85        7.71      2.52 o 
  -5   5   4       32.10       35.13      5.56 o 
  -5   5   3       24.15       24.40      3.08 o 
  -5   5   2        0.14        0.39      1.97 o 
  -5   5   1        7.84        3.64      2.60 o 
  -5   5   0       17.83       19.27      5.41 o 
  -5   5  -1        0.10        0.11      3.57 o 
  -5   5  -2       12.76       12.14      3.65 o 
   5  -5   3        4.97        5.86      5.97 o 
   5  -5   4       17.22       15.00      4.33 o 
  -5   5  -5        1.44       -0.49      2.89 o 
  -5   5  -6       16.94       19.55      4.02 o 
  -5   5  -7       27.17       25.88      5.68 o 
   5   5   8        0.16        1.72      2.44 o 
   5   5   9        0.14       -0.43      2.37 o 
   5   5  10        0.01       -1.21      2.24 o 
   5   5  11        3.66        1.70      2.09 o 
  -5   5 -12        0.04       -0.05      1.79 o 
  -5   5 -13        1.07        0.06      1.67 o 
  -5   5 -14        0.02       -0.64      1.41 o 
  -5   5 -15        1.43        1.95      1.11 o 
  -5   6  16        0.18       -0.17      1.23 o 
  -5   6  15        0.00       -0.44      1.36 o 
  -5   6  14       10.56       11.72      2.56 o 
  -5   6  13        5.02        4.81      3.05 o 
  -5   6  12        3.72        2.95      2.21 o 
  -5   6  11        0.01       -0.31      2.34 o 
  -5   6  10        5.87        6.90      2.65 o 
  -5   6   9        3.41        2.58      2.54 o 
  -5   6   8        6.53        6.43      2.59 o 
  -5   6   7       23.26       22.01      5.85 o 
  -5   6   6        0.40        0.41      2.27 o 
  -5   6   5        0.96        0.16      2.34 o 
  -5   6   4        4.56        1.73      2.47 o 
  -5   6   3       22.47       21.58      4.69 o 
  -5   6   2        5.68        9.72      3.96 o 
  -5   6   1        0.37        0.14      4.54 o 
  -5   6   0        2.16        0.79      2.15 o 
  -5   6  -1        9.33       25.24     19.48 o 
  -5   6  -2        0.97       -0.04      2.34 o 
  -5   6  -3        1.68        3.47      3.38 o 
  -5   6  -4        0.26       -0.91      2.22 o 
  -5   6  -5       11.84       15.53      3.04 o 
  -5   6  -6        0.02        0.03      3.45 o 
  -5   6  -7        0.09       -0.44      2.20 o 
  -5   6  -8        2.31        3.20      2.18 o 
  -5   6  -9        0.34       -0.07      2.19 o 
  -5   6 -10        0.59       -0.58      1.85 o 
  -5   6 -11        0.03       -1.65      1.69 o 
  -5   6 -12        0.04       -0.76      1.81 o 
  -5   6 -13        0.00        1.06      1.32 o 
  -5   7  14        0.32        0.52      0.92 o 
  -5   7  13        1.49        1.74      1.20 o 
  -5   7  12        4.10        4.78      1.53 o 
  -5   7  11        0.37       -0.82      1.68 o 
  -5   7  10        3.55        3.17      1.95 o 
  -5   7   9        3.61        2.76      3.15 o 
  -5   7   8        0.03        0.02      2.00 o 
  -5   7   7        3.26        2.49      2.08 o 
  -5   7   6       11.91        9.86      2.60 o 
  -5   7   5        2.23        3.37      2.38 o 
  -5   7   4        1.42        1.24      2.21 o 
  -5   7   3        1.72        3.11      2.40 o 
  -5   7   2        2.88        3.59      2.23 o 
  -5   7   1        0.85        0.41      2.17 o 
  -5   7   0        7.43       10.29      3.08 o 
  -5   7  -1        1.66        1.39      2.30 o 
  -5   7  -2        0.87        1.95      4.33 o 
  -5   7  -3        0.98        9.15      8.27 o 
  -5   7  -4        0.25        2.72      3.61 o 
  -5   7  -5        0.47        0.95      2.38 o 
  -5   7  -6        5.77        7.41      2.37 o 
  -5   7  -7        0.78        0.73      1.99 o 
  -5   7  -8        1.07        0.12      1.84 o 
  -5   7  -9        0.27       -0.44      1.49 o 
  -5   7 -10        0.12        0.41      1.46 o 
   5   7  11        0.12       -0.43      1.55 o 
   5   8 -10        0.62        0.92      1.24 o 
   5   8  -9        0.03       -0.38      1.50 o 
  -5   8   8        1.57        1.38      2.12 o 
  -5   8   7        1.19        0.77      2.12 o 
  -5   8   6        4.78        1.45      2.19 o 
  -5   8   5        5.86        7.32      2.20 o 
  -5   8   4        0.00        1.15      2.05 o 
  -5   8   3        0.01       -0.34      2.04 o 
  -5   8   2        0.01       -0.83      2.09 o 
  -5   8   1        1.79        4.13      2.13 o 
  -5   8   0        4.09        3.97      2.12 o 
  -5   8  -1        1.19        1.74      2.04 o 
  -5   8  -2        0.25        0.16      1.98 o 
  -5   8  -3        1.35        2.61      1.98 o 
  -5   8  -4        0.23        0.42      2.15 o 
  -5   8  -5        1.00        2.01      2.27 o 
  -5   8  -6        0.08       -0.71      1.30 o 
  -5   8  -7        1.06        0.19      1.15 o 
  -6   0  20       24.63       19.49      1.89 o 
  -6   0  18        1.28       -0.81      2.30 o 
  -6   0  16        1.48        2.19      3.32 o 
  -6   0  14       48.07       23.29      4.10 o 
  -6   0  12       15.01       12.47      3.12 o 
  -6   0  10      122.90      107.37      3.22 o 
  -6   0   8      303.43      326.93      4.77 o 
  -6   0   6      158.76      214.36      3.56 o 
  -6   0   4       60.22       52.23      8.64 o 
  -6   0   2       15.94       13.77      2.70 o 
   6   0   0       87.19      120.25      4.11 o 
  -6   0  -2       66.64       68.09      4.41 o 
  -6   0  -4       95.87       76.25      6.62 o 
   6   0   6        0.22        0.97      1.68 o 
   6   0   8       23.82       34.04      5.53 o 
  -6   0 -10        6.45        6.99      4.14 o 
   6   0  12        1.66       -0.13      2.65 o 
   6   0  14        0.35        0.07      2.23 o 
   6   0  16        1.63        0.89      1.68 o 
   6   0  18        0.56        1.47      0.99 o 
  -6   1  21       41.33       22.96     18.21 o 
  -6   1  20        3.64        3.34      1.58 o 
  -6   1  19       13.47       11.50      3.01 o 
  -6   1  18        9.30        9.32      2.70 o 
  -6   1  17        4.66        3.19      2.96 o 
  -6   1  16        4.94        5.52      3.36 o 
  -6   1  15        9.65       10.12      3.44 o 
  -6  -1  14        1.75       -5.02      6.10 o 
  -6   1  13       18.17       17.50      7.31 o 
  -6   1  12        0.21        0.26      3.08 o 
  -6   1  11        1.56        2.27      4.05 o 
  -6   1  10       91.89       94.07     27.08 o 
  -6   1   9      107.83      124.30     20.16 o 
  -6   1   8       13.45       15.92      4.46 o 
   6   1  -7        1.78        3.06      1.11 o 
  -6   1   6        1.73        0.76      0.99 o 
  -6   1   5       19.45       19.00      1.33 o 
  -6   1   4        2.04        2.38      0.99 o 
   6   1  -3      109.40      128.84     18.99 o 
   6   1  -2       13.06       12.59      2.20 o 
  -6   1   1       49.58       48.59      4.38 o 
  -6   1   0       15.40       13.13      1.97 o 
   6  -1   1       48.71       40.27      2.79 o 
   6  -1   2        3.98        2.13      1.96 o 
   6  -1   3        4.83        3.67      1.75 o 
   6  -1   4        1.85        1.69      1.89 o 
   6  -1   5        8.65        3.35      1.79 o 
   6  -1   6        7.11        4.71      1.88 o 
   6   1   7        0.77        2.21      2.15 o 
   6   1   8        5.18       11.20      2.71 o 
   6   1   9        5.72        3.02      2.43 o 
   6   1  10        1.00        0.74      2.51 o 
   6   1  11        2.08        2.03      2.49 o 
   6   1  12        0.30       -0.02      2.45 o 
   6  -1  13        1.38        2.20      3.16 o 
   6   1  14        1.80        1.13      2.22 o 
   6   1  15        2.44        2.67      2.22 o 
   6   1  16        0.43        0.22      1.62 o 
   6   1  17        0.21        0.81      1.30 o 
   6   1  18        0.00       -1.23      1.23 o 
  -6   2  21        0.48        0.78      2.30 o 
  -6   2  20        0.25        1.19      3.03 o 
  -6   2  19        9.13        8.98      3.25 o 
  -6   2  18        1.03        0.00      2.33 o 
  -6   2  17       32.14       26.67      3.61 o 
  -6   2  16        5.79        4.09      3.32 o 
  -6   2  15        0.15       -1.88      3.29 o 
  -6   2  14        5.15        4.58      3.93 o 
  -6   2  13       19.67       17.79      4.87 o 
  -6   2  12       84.59       95.21     19.06 o 
  -6   2  11      164.24      157.79     35.53 o 
  -6   2  10       17.98       14.03      4.07 o 
  -6  -2   9        3.06        4.94      2.15 o 
   6   2  -8        2.01        1.34      2.10 o 
  -6  -2   7        8.44        9.55      1.75 o 
  -6   2   6        6.41        7.39      1.25 o 
  -6   2   5       77.06       87.72     10.04 o 
  -6   2   4       12.37        8.10      1.35 o 
   6   2  -3        0.46        1.02      1.72 o 
   6   2  -2        6.89       10.12      1.35 o 
   6   2  -1       45.28       47.34     10.25 o 
   6  -2   0       69.30       74.19     11.06 o 
   6  -2   1      157.51      183.51     28.61 o 
   6  -2   2       14.53       19.31      2.07 o 
   6  -2   3       36.95       37.84      6.15 o 
   6  -2   4        9.19        7.88      2.12 o 
   6  -2   5       20.01       14.30      4.67 o 
   6   2   6        0.37        0.13      2.41 o 
   6   2   7        7.10        5.74      2.80 o 
   6   2   8        0.24       -1.40      2.24 o 
   6   2   9        9.09        9.78      3.08 o 
   6   2  10        5.96        5.45      2.54 o 
   6   2  11        0.54       -0.47      2.27 o 
   6   2  12        0.76       -0.97      2.36 o 
   6   2  13        0.78        2.03      2.28 o 
   6   2  14        0.67       -0.97      2.09 o 
   6   2  15        0.01       -0.06      2.06 o 
   6   2  16        0.43        0.89      1.51 o 
   6  -2  17        0.70        0.66      1.53 o 
  -6   3  20        1.09        1.80      2.85 o 
  -6   3  19        3.51        2.85      1.65 o 
  -6   3  18       18.30        9.97      6.53 o 
  -6   3  17        0.22       -1.36      2.77 o 
  -6   3  16        5.15        5.83      2.57 o 
  -6   3  15        0.84        2.04      4.49 o 
  -6   3  14        0.40       -1.98      3.70 o 
  -6   3  13       10.48       11.77      6.46 o 
  -6   3  12       51.59       40.84     10.11 o 
  -6   3  11       59.78       63.64      9.76 o 
   6   3 -10        2.26        3.51      4.61 o 
  -6  -3   9       20.40       15.87      6.13 o 
  -6  -3   8       15.31       13.90      3.97 o 
   6   3  -7        6.89        5.52      2.41 o 
  -6   3   6        4.66        5.20      1.57 o 
  -6   3   5       28.71       30.84      2.04 o 
  -6   3   4       27.78       29.11      2.16 o 
   6   3  -3        0.01       -0.33      1.33 o 
   6   3  -2        1.96        1.73      1.33 o 
   6  -3  -1        7.60       11.70      2.53 o 
   6  -3   0        3.39        2.97      1.87 o 
   6  -3   1        0.35        3.99      1.87 o 
   6  -3   2       37.68       41.34     11.23 o 
   6  -3   3        3.18        1.11      1.99 o 
   6  -3   4       45.49       36.23      6.99 o 
   6  -3   5        0.94        7.64      3.17 o 
   6  -3   6        2.27        2.29      2.17 o 
   6   3   7       11.17        9.64      2.71 o 
   6   3   8        0.42       -2.23      2.67 o 
   6   3   9       17.02       24.73      5.43 o 
   6   3  10        4.47        4.17      2.67 o 
   6   3  11        0.00       -0.39      2.50 o 
   6   3  12        1.51        0.98      2.56 o 
   6   3  13        2.29        0.75      2.68 o 
   6   3  14        2.27        1.72      2.15 o 
   6   3  15        0.34        2.15      1.85 o 
   6   3  16        0.08       -0.54      1.79 o 
  -6   4  19        1.41        1.66      2.42 o 
  -6   4  18        3.10        1.86      1.61 o 
  -6   4  17        3.87        2.90      1.86 o 
  -6   4  16       13.80       11.82      3.08 o 
  -6   4  15        0.04       -1.25      2.40 o 
  -6   4  14        0.83        0.86      2.68 o 
  -6   4  13        2.37        2.22      3.12 o 
  -6   4  12       75.48       69.39     11.66 o 
  -6   4  11       25.66       22.91      5.63 o 
  -6   4  10        2.57        3.37      3.40 o 
  -6  -4   9       10.24       12.09      3.64 o 
  -6  -4   8      101.84      113.27     18.63 o 
  -6  -4   7       67.05       63.21     16.78 o 
  -6   4   6       42.41       45.49      9.91 o 
  -6   4   5       63.31       57.94     15.21 o 
  -6   4   4       17.38       16.01      3.92 o 
   6   4  -3        9.18        9.34      3.83 o 
   6   4  -2       13.05       13.11      5.80 o 
   6   4  -1        0.68        0.51      2.35 o 
   6   4   0        3.81        5.58      6.10 o 
   6  -4   1       33.07       27.02      8.03 o 
   6  -4   2        0.16       -0.88      2.20 o 
   6  -4   3        1.94        0.79      2.85 o 
   6  -4   4       60.49       65.92      9.64 o 
   6  -4   5        0.12        3.97      4.66 o 
  -6   4  -6       23.00       22.03      7.48 o 
  -6   4  -7       11.53       19.19      3.20 o 
   6   4   8        0.01       -1.44      2.63 o 
   6   4   9        0.10       -2.00      2.45 o 
   6   4  10        3.84        4.55      2.56 o 
   6   4  11        0.87       -0.76      2.20 o 
   6   4  12        0.41        0.92      2.18 o 
   6   4  13        1.76        1.15      2.08 o 
   6   4  14        0.10       -0.05      1.59 o 
   6   4  15        0.30        0.68      1.30 o 
  -6   5  18        0.01        0.50      1.01 o 
  -6   5  17        3.34        3.91      1.53 o 
  -6   5  16        1.85        2.04      1.86 o 
  -6   5  15        6.37        5.50      2.19 o 
  -6   5  14        1.49        0.82      2.15 o 
  -6   5  13       16.18       13.23      2.75 o 
  -6   5  12        9.68        8.67      2.85 o 
  -6   5  11        0.71       -1.52      2.77 o 
  -6   5  10        3.96        5.37      4.44 o 
  -6   5   9        8.67        4.65      4.43 o 
  -6   5   8        1.49        1.07      2.85 o 
  -6   5   7       13.05       17.87      3.10 o 
  -6   5   6        0.39        0.28      4.20 o 
  -6   5   5        2.19       -0.42      3.81 o 
  -6   5   4        0.15       -1.31      2.72 o 
  -6   5   3       22.30       20.21      3.45 o 
  -6   5   2        3.46        1.55      2.15 o 
  -6   5   1        0.07       -1.05      2.06 o 
  -6   5   0        0.82        2.06      2.28 o 
  -6   5  -1        6.49        7.03      2.74 o 
  -6   5  -2        6.44        6.58      2.67 o 
  -6   5  -3       35.78       36.50      7.35 o 
  -6   5  -4        1.83        0.60      2.98 o 
  -6   5  -5        3.03        1.22      2.48 o 
  -6   5  -6        0.02        0.75      2.33 o 
  -6   5  -7        1.56        1.39      2.34 o 
   6   5   8        1.57        0.56      2.27 o 
   6   5   9        3.50        6.11      2.33 o 
   6   5  10        0.09       -0.94      2.00 o 
  -6   5 -11        3.00        2.90      1.84 o 
  -6   5 -12        0.93        0.23      1.53 o 
  -6   5 -13        0.01        0.21      1.35 o 
  -6   6  16        1.55        1.03      0.97 o 
  -6   6  15        2.45        0.06      1.20 o 
  -6   6  14        9.71       10.99      2.50 o 
  -6   6  13        0.00       -0.53      1.77 o 
  -6   6  12        5.88        5.12      2.11 o 
  -6   6  11        0.34        0.62      1.98 o 
  -6   6  10        0.46        0.59      2.34 o 
  -6   6   9        7.03        7.80      3.24 o 
  -6   6   8        5.84        5.69      4.45 o 
  -6   6   7        4.10        0.31      2.33 o 
  -6   6   6        7.59        8.60      3.77 o 
  -6   6   5        0.54        2.15      4.44 o 
  -6   6   4        1.55        1.57      2.74 o 
  -6   6   3        1.61        2.81      3.15 o 
  -6   6   2       27.66       29.24      5.93 o 
  -6   6   1        6.27        2.42      2.77 o 
  -6   6   0       40.01       35.81      3.71 o 
  -6   6  -1        0.10       -0.96      2.93 o 
  -6   6  -2       13.53       19.02      4.27 o 
  -6   6  -3        0.01       -1.99      2.23 o 
  -6   6  -4        0.14       -1.39      2.11 o 
  -6   6  -5        0.00       -0.17      2.17 o 
  -6   6  -6        4.21        0.22      2.16 o 
  -6   6  -7        1.35        0.15      2.29 o 
  -6   6  -8        0.91        3.65      1.83 o 
  -6   6  -9        0.27       -1.34      2.42 o 
  -6   6 -10        1.75        1.14      1.61 o 
  -6   6 -11        0.11       -0.10      1.34 o 
   6   6  12        0.06        0.58      1.61 o 
  -6   7  12        0.04       -0.39      1.11 o 
  -6   7  11        0.56       -0.56      1.42 o 
  -6   7  10        2.09        1.79      1.60 o 
  -6   7   9        1.51        1.07      1.82 o 
  -6   7   8        0.01       -0.88      2.17 o 
  -6   7   7        0.73        0.23      2.13 o 
  -6   7   6        7.28        9.22      4.30 o 
  -6   7   5        0.37        0.81      2.18 o 
  -6   7   4        0.95        2.19      4.42 o 
  -6   7   3        0.34       -0.19      2.29 o 
  -6   7   2        0.36        1.16      2.41 o 
  -6   7   1       10.24       10.30      2.44 o 
  -6   7   0        0.30       -0.58      2.12 o 
  -6   7  -1        2.02        3.43      3.37 o 
  -6   7  -2        5.59        9.81      9.00 o 
  -6   7  -3        0.23        1.18      2.44 o 
  -6   7  -4        0.79        1.77      2.17 o 
  -6   7  -5        0.32        0.29      2.12 o 
  -6   7  -6        0.02       -1.34      1.80 o 
  -6   7  -7        6.94        5.59      3.16 o 
  -6   7  -8        0.03       -0.02      1.61 o 
   6   7   9        0.35        0.20      1.55 o 
   6   8  -8        0.40        1.76      1.34 o 
   6   8  -7        0.04        1.12      3.01 o 
   6   8  -6        0.74        0.59      2.92 o 
   6   8  -5        1.70        0.72      1.83 o 
  -6   8   4        0.15       -0.49      1.79 o 
  -6   8   3        0.19        1.77      1.84 o 
  -6   8   2        0.01       -0.35      1.72 o 
  -6   8   1        0.03        0.30      1.71 o 
  -6   8   0        0.01       -0.27      1.71 o 
  -6   8  -1        1.69        4.06      4.22 o 
  -6   8  -2        0.01        0.73      1.59 o 
  -6   8  -3        0.01        1.07      1.91 o 
  -6   8  -4        1.60        1.07      1.20 o 
  -6   8  -5        1.56        0.24      1.17 o 
  -7   0  20       24.75       21.68      1.82 o 
  -7   0  18       19.01       17.52      3.01 o 
  -7   0  16        1.29        2.78      3.37 o 
  -7   0  14       21.64       20.85      4.36 o 
  -7   0  12        0.52        0.14      2.96 o 
  -7   0  10       56.65       57.92     16.74 o 
  -7   0   8      117.15      152.13      3.81 o 
  -7   0   6        3.18        2.19      1.37 o 
  -7   0   4        5.95        8.70      1.45 o 
   7   0  -2        0.54        7.46      2.49 o 
   7   0   0      124.62      110.30      4.98 o 
  -7   0  -2       11.95       20.59      5.15 o 
   7   0   4       14.50       11.74      1.99 o 
   7   0   6        6.70       10.92      2.54 o 
   7   0   8        5.05        6.84      4.70 o 
   7   0  10        4.04        5.02      3.49 o 
   7   0  12        1.17        4.28      2.56 o 
   7   0  14        0.53        1.35      1.97 o 
   7   0  16        1.64        1.53      1.27 o 
  -7   1  21        0.08        2.06      1.12 o 
  -7   1  20       10.63        9.63      1.65 o 
  -7   1  19        7.51        5.87      2.08 o 
  -7   1  18        3.70        2.44      2.59 o 
  -7   1  17        0.22        0.20      2.90 o 
  -7   1  16        2.17        1.80      4.52 o 
  -7   1  15       23.88       14.53      7.56 o 
  -7   1  14       13.23        1.24      5.88 o 
  -7   1  13       25.32       15.31      4.17 o 
  -7   1  12        1.73       -1.15      3.03 o 
  -7   1  11       62.45       56.78     16.97 o 
  -7   1  10       26.38       17.64      4.81 o 
  -7  -1   9       38.21       33.98      8.72 o 
  -7   1   8        1.61        2.53      2.72 o 
  -7   1   7       51.63       57.42      2.34 o 
  -7   1   6        4.69        5.14      1.25 o 
  -7   1   5        0.20        0.36      1.24 o 
  -7   1   4       19.40       23.62      1.80 o 
  -7   1   3        5.08        5.08      2.79 o 
  -7   1   2        3.22        3.63      1.67 o 
   7  -1  -1       24.37       33.04      6.11 o 
   7  -1   0       13.47        9.69      2.12 o 
   7  -1   1       20.87       22.10      2.92 o 
   7  -1   2       29.41       35.80      3.61 o 
   7   1   3       30.26       32.46      6.06 o 
   7   1   4       20.50       31.88      5.29 o 
   7   1   5       11.24       16.72      3.37 o 
   7   1   6        7.68        9.47      2.77 o 
   7   1   7        0.04        0.51      2.62 o 
   7   1   8        4.25        3.58      2.92 o 
   7   1   9        0.06       -0.53      2.50 o 
   7   1  10        0.07       -0.15      2.51 o 
   7   1  11        1.40        2.10      2.48 o 
   7   1  12        0.01       -0.06      2.36 o 
   7   1  13        0.14       -0.43      2.10 o 
   7   1  14        0.28       -0.29      1.87 o 
   7   1  15        0.40       -0.06      1.53 o 
   7  -1  16        0.12       -0.12      1.40 o 
  -7   2  20        0.63        0.36      1.48 o 
  -7   2  19        0.67       -0.47      1.88 o 
  -7   2  18        9.17        7.36      2.41 o 
  -7   2  17       15.52       14.36      2.95 o 
  -7   2  16        0.63       -1.14      3.10 o 
  -7   2  15        0.16       -0.89      3.00 o 
  -7   2  14        2.70        1.13      3.99 o 
  -7   2  13        6.61        4.73      4.00 o 
  -7   2  12       39.19       30.60      4.86 o 
  -7   2  11       38.22       31.98     10.24 o 
  -7   2  10        3.58        3.96      2.67 o 
  -7  -2   9       98.46       89.09     17.47 o 
  -7  -2   8        1.76        1.05      2.21 o 
   7   2  -7       17.59       17.26      2.93 o 
  -7   2   6        0.09        1.39      3.03 o 
  -7   2   5      183.45      187.85      5.50 o 
  -7   2   4        3.71        3.59      2.50 o 
   7   2  -3       21.22       20.59      2.49 o 
  -7   2   2        0.04       -1.08      1.57 o 
  -7   2   1       15.22       13.22      3.85 o 
   7  -2   0        8.64        6.49      1.96 o 
   7  -2   1        1.61        2.66      1.83 o 
   7  -2   2       21.39       25.56      2.68 o 
   7   2   3        4.07        5.60      3.43 o 
   7  -2   4       24.96       25.97      3.38 o 
   7  -2   5        5.66        5.18      3.06 o 
   7   2   6        0.21       -0.07      2.14 o 
   7   2   7        2.12        6.46      2.39 o 
   7   2   8        1.23        0.03      2.71 o 
   7   2   9        2.21        1.30      2.76 o 
   7   2  10        0.97        2.02      2.39 o 
   7   2  11        2.56        2.49      2.75 o 
   7   2  12        0.18       -0.06      2.12 o 
   7   2  13        0.27        0.77      2.00 o 
   7  -2  14        0.08        0.73      1.96 o 
   7  -2  15        2.40        2.58      1.46 o 
   7   2  16        0.07        0.91      1.26 o 
  -7   3  20        0.80        2.24      2.47 o 
  -7   3  19        0.54        0.48      1.40 o 
  -7   3  18        7.89        6.50      2.06 o 
  -7   3  17        2.49        1.33      2.02 o 
  -7   3  16       21.65       17.82      2.76 o 
  -7   3  15        1.14        2.19      2.91 o 
  -7   3  14        7.70        5.31      3.79 o 
  -7   3  13       17.35       15.77      4.55 o 
  -7   3  12       25.96       28.26      4.79 o 
  -7   3  11        5.31        4.66      4.45 o 
  -7   3  10       46.80       34.01     11.90 o 
  -7  -3   9       12.20       12.37      3.32 o 
  -7  -3   8       95.06       93.04     21.01 o 
  -7  -3   7       52.46       48.70     13.40 o 
  -7   3   6        4.90        3.86      2.51 o 
  -7   3   5        3.06        2.63      2.21 o 
  -7   3   4       12.96       13.63      3.66 o 
   7   3  -3        3.76        4.73      2.21 o 
   7   3  -2        3.33        4.19      3.91 o 
  -7   3   1        1.69        1.21      3.81 o 
   7   3   0        1.34        2.49      3.80 o 
   7  -3   1        9.31       13.68      2.85 o 
   7  -3   2       50.79       62.28     12.02 o 
   7  -3   3        0.99        0.50      2.92 o 
   7  -3   4        6.65        3.18      3.09 o 
   7  -3   5       21.04       19.49      3.71 o 
   7   3   6        0.02       -0.66      3.03 o 
   7   3   7        0.03       -1.02      3.15 o 
   7   3   8       16.99       21.61     11.47 o 
   7   3   9        2.73        3.49      4.00 o 
   7   3  10       12.40       11.23      8.56 o 
   7   3  11        4.02        3.98      3.32 o 
   7   3  12        0.04        0.48      2.44 o 
   7   3  13        0.15        1.17      2.10 o 
   7   3  14        1.22        2.18      1.74 o 
   7   3  15        0.15        1.27      2.18 o 
  -7   4  18        0.17        0.82      1.52 o 
  -7   4  17       12.49        9.69      3.64 o 
  -7   4  16        1.91        1.76      1.88 o 
  -7   4  15        3.50        3.85      2.34 o 
  -7   4  14        1.20        0.66      2.75 o 
  -7   4  13        0.95        0.17      2.95 o 
  -7   4  12        1.22       -0.35      2.94 o 
  -7   4  11       15.93       13.62      4.03 o 
  -7   4  10       85.87       78.48     17.62 o 
  -7  -4   9        6.19        2.96      2.91 o 
  -7  -4   8       15.14       10.07      3.63 o 
  -7  -4   7        4.88        4.00      4.18 o 
  -7   4   6        7.74        8.67      3.97 o 
  -7   4   5        0.15       -1.18      2.57 o 
  -7   4   4        0.77       -0.33      2.50 o 
   7   4  -3       16.72       10.86      4.39 o 
   7   4  -2        3.23        4.77      2.96 o 
  -7   4   1        1.54        1.19      2.50 o 
   7  -4   0        0.03       -0.55      2.16 o 
   7  -4   1        4.80        1.98      2.13 o 
   7   4   2       16.31        9.89      3.22 o 
   7   4   3       14.89       15.60      3.42 o 
   7   4   4        6.83        4.86      3.02 o 
   7   4   5        0.01        0.09      3.46 o 
   7   4   6        2.34        1.16      2.84 o 
   7   4   7        2.04        1.05      2.83 o 
   7   4   8        6.91        3.51      2.83 o 
   7   4   9        0.08       -0.75      2.80 o 
   7   4  10        0.73        0.14      2.54 o 
   7   4  11        0.36        0.39      2.32 o 
   7   4  12        0.01        0.85      2.15 o 
   7   4  13        0.51        0.18      2.15 o 
   7  -4  14        0.13        0.33      1.23 o 
  -7   5  17        1.12        2.53      1.12 o 
  -7   5  16        2.59        2.18      1.48 o 
  -7   5  15        0.51        0.33      1.72 o 
  -7   5  14        2.41        2.03      2.01 o 
  -7   5  13        3.97        3.92      2.28 o 
  -7   5  12        2.58        2.05      2.50 o 
  -7   5  11        0.02       -0.20      2.67 o 
  -7   5  10        0.60        1.35      2.78 o 
  -7   5   9        3.29        2.02      2.74 o 
  -7   5   8        0.54       -1.59      4.30 o 
  -7   5   7        6.87        3.50      2.91 o 
  -7   5   6        6.46        4.15      3.09 o 
  -7   5   5        0.26        2.85      4.25 o 
  -7   5   4        0.88       -1.44      3.07 o 
  -7   5   3        8.36       10.34      3.32 o 
  -7   5   2       24.13       20.25      6.98 o 
  -7   5   1        0.46        2.07      5.25 o 
  -7   5   0        4.22        3.25      2.85 o 
   7   5   1        5.32       -0.48      4.00 o 
   7   5   2        8.12        7.17      2.91 o 
   7   5   3        3.88        0.03      2.64 o 
   7   5   4        0.07       -0.85      2.55 o 
   7   5   5        0.18       -2.50      2.50 o 
   7   5   6        1.85        1.04      2.61 o 
   7   5   7        0.01        0.00      2.51 o 
   7   5   8        0.00        1.65      2.29 o 
   7   5   9        0.67        1.55      2.25 o 
   7   5  10        1.50        0.78      1.91 o 
  -7   5 -11        0.02       -1.75      1.87 o 
   7  -5  12        0.09        0.66      2.21 o 
  -7   6  15        0.31        1.95      0.97 o 
  -7   6  14        2.09       -0.28      1.22 o 
  -7   6  13        0.67        1.15      1.60 o 
  -7   6  12        0.98        0.03      1.76 o 
  -7   6  11        1.34        1.52      1.77 o 
  -7   6  10        0.02        0.07      1.83 o 
  -7   6   9        0.01        0.33      1.81 o 
  -7   6   8        2.87        0.48      2.10 o 
  -7   6   7        0.01       -0.39      2.35 o 
  -7   6   6        0.18        0.29      2.39 o 
  -7   6   5        5.57        4.76      2.61 o 
  -7   6   4        0.00        0.30      3.26 o 
  -7   6   3        0.24       -0.20      2.38 o 
  -7   6   2        5.65        4.38      3.15 o 
  -7   6   1        9.40        4.42      3.12 o 
  -7   6   0        0.33        0.48      2.30 o 
  -7   6  -1        0.03       -1.12      2.36 o 
  -7   6  -2        0.01        0.89      2.39 o 
  -7   6  -3        3.06        5.01      2.42 o 
  -7   6  -4        0.99        0.64      2.34 o 
  -7   6  -5        0.34        1.04      2.16 o 
  -7   6  -6        1.00        0.32      2.04 o 
  -7   6  -7        3.83        5.95      1.90 o 
  -7   6  -8        0.29        2.15      4.04 o 
  -7   6  -9        0.93        1.54      1.81 o 
  -7   6 -10        0.00        1.60      1.85 o 
  -7   7  11        1.08        3.23      1.57 o 
  -7   7  10        1.69        3.05      1.78 o 
  -7   7   9        6.43        5.86      2.48 o 
  -7   7   8        0.34        0.50      1.67 o 
  -7   7   7        0.19       -0.31      2.17 o 
  -7   7   6        0.74        0.88      2.18 o 
  -7   7   5        2.60        1.90      2.14 o 
  -7   7   4        2.23        1.42      3.38 o 
  -7   7   3        0.19       -0.68      1.83 o 
  -7   7   2        0.15        0.29      2.03 o 
  -7   7   1        0.03        0.88      1.96 o 
  -7   7   0        0.81        1.32      3.25 o 
  -7   7  -1        0.76        0.99      2.23 o 
  -7   7  -2        1.71        1.63      1.85 o 
  -7   7  -3        0.09        0.14      2.15 o 
  -7   7  -4        0.55        2.25      1.93 o 
  -7   7  -5        0.44        0.98      2.65 o 
   7   7   6        0.64        1.29      1.94 o 
  -7   7  -7        0.37        0.01      1.41 o 
   7   8  -5        0.81       -0.35      3.20 o 
   7   8  -4        0.38       -0.36      1.43 o 
   7   8  -3        2.30        3.24      1.62 o 
   7   8  -2        0.02        0.70      1.53 o 
   7   8  -1        1.45        2.34      3.07 o 
   7   8   0        0.05        7.31      4.27 o 
  -7   8  -1        0.12        2.27      1.28 o 
  -7   8  -2        0.45        2.07      1.21 o 
  -8   0  20       11.47        8.84      1.45 o 
  -8   0  18       20.10       23.41      5.86 o 
  -8   0  16        0.44       -1.35      3.46 o 
  -8   0  14       23.69       21.75      4.16 o 
  -8   0  12        0.34       -2.18      3.97 o 
  -8   0  10       92.92       74.07     21.03 o 
  -8   0   8      164.92      167.39     38.05 o 
   8   0  -6        3.85        1.56      2.19 o 
   8   0  -4        0.26        1.90      2.14 o 
   8   0  -2       33.63       39.81      2.48 o 
  -8   0   0        6.62        3.22      3.32 o 
   8   0   2       23.14       22.92      3.35 o 
   8   0   4        5.55        1.86      2.22 o 
   8   0   6       22.94       33.98      9.98 o 
   8   0   8        1.42        0.21      2.46 o 
   8   0  10        0.04        0.23      2.37 o 
   8   0  12        0.27       -0.15      2.06 o 
   8   0  14        0.51       -1.59      1.68 o 
  -8   1  20        1.11        0.76      1.32 o 
  -8   1  19       13.78       11.50      2.00 o 
  -8   1  18        6.69        5.19      2.45 o 
  -8   1  17        0.65        1.96      2.76 o 
  -8   1  16       18.18       14.62      5.65 o 
  -8   1  15        8.52        5.69      3.43 o 
  -8   1  14        5.70        7.61      4.13 o 
  -8   1  13        2.06        0.13      3.89 o 
  -8   1  12       18.70       14.41      4.17 o 
  -8   1  11        9.77        5.85      3.81 o 
  -8   1  10        0.19        0.70      3.34 o 
  -8   1   9        1.60        1.40      2.66 o 
  -8   1   8        5.59        6.96      2.97 o 
  -8   1   7       59.82       49.57      8.97 o 
  -8   1   6       19.58       21.74      6.25 o 
  -8   1   5       18.09       14.76      6.36 o 
   8  -1  -4       16.29       12.31      6.88 o 
  -8   1   3        1.29       -1.84      3.19 o 
  -8   1   2        0.10       -0.51      2.30 o 
  -8   1   1        2.66        0.59      2.43 o 
  -8   1   0        2.47        1.02      4.45 o 
  -8   1  -1        1.09        0.05      1.96 o 
   8   1   2       22.27       24.22      7.61 o 
   8   1   3        0.01       -0.42      2.36 o 
   8   1   4        1.27        1.73      2.74 o 
   8  -1   5       29.28       34.73      8.08 o 
   8  -1   6        2.81        5.78      3.82 o 
   8   1   7        0.09        0.63      2.45 o 
   8   1   8        0.01        0.77      2.41 o 
   8   1   9        0.62       -0.11      2.35 o 
   8   1  10        0.96        0.01      2.42 o 
   8   1  11        2.44        0.40      2.47 o 
   8  -1  12        0.21       -0.09      2.03 o 
   8   1  13        0.88        0.59      2.04 o 
   8   1  14        0.08       -0.51      1.67 o 
   8   1  15        0.06       -0.77      1.32 o 
  -8   2  20       10.23        5.75      1.20 o 
  -8   2  19        4.75        3.79      1.91 o 
  -8   2  18        1.83        0.31      2.05 o 
  -8   2  17       15.00       17.23      6.26 o 
  -8   2  16        0.45       -1.89      2.77 o 
  -8   2  15       17.90       15.06      6.98 o 
  -8   2  14        0.20       -1.39      3.44 o 
  -8   2  13        0.14        0.17      3.49 o 
  -8   2  12        3.90       -0.36      3.95 o 
  -8   2  11        1.24       -0.56      3.89 o 
  -8   2  10        8.78        9.49      4.02 o 
  -8  -2   9       54.28       56.52     15.53 o 
  -8  -2   8        4.69        3.17      3.02 o 
  -8   2   7        4.91       -1.29      2.76 o 
  -8   2   6        6.71        5.16      2.45 o 
  -8   2   5        0.12        1.10      2.38 o 
  -8   2   4        1.37       -0.90      2.22 o 
  -8   2   3        0.81        1.46      2.24 o 
  -8   2   2        6.77        2.41      2.60 o 
   8   2  -1        2.97        1.84      2.59 o 
   8   2   0        0.23        1.49      3.65 o 
   8   2   1        3.38        3.17      2.35 o 
   8   2   2        9.69       12.36      4.42 o 
   8   2   3       13.17       16.58      3.84 o 
   8   2   4        4.87       10.13      5.15 o 
   8   2   5        2.33        0.36      3.33 o 
   8   2   6        1.29        3.01      3.35 o 
   8   2   7        4.28        2.14      4.67 o 
   8   2   8        2.30        1.50      3.01 o 
   8   2   9        0.31       -0.50      2.82 o 
   8   2  10        2.41        2.15      2.75 o 
   8   2  11        0.49        0.73      3.02 o 
   8   2  12        0.01        0.75      2.20 o 
   8   2  13        0.11        1.06      1.94 o 
   8   2  14        0.01       -0.73      1.55 o 
   8   2  15        0.96       -0.98      1.19 o 
  -8   3  19        0.61        2.15      1.25 o 
  -8   3  18        1.29        1.65      1.96 o 
  -8   3  17        2.65        1.70      1.80 o 
  -8   3  16       14.68       12.38      2.86 o 
  -8   3  15        0.72        3.13      2.70 o 
  -8   3  14        1.33        2.54      3.36 o 
  -8   3  13        0.25        0.67      3.60 o 
  -8   3  12        4.67        9.23      3.92 o 
  -8   3  11        1.04        0.06      3.69 o 
  -8   3  10       85.81       77.99     10.45 o 
  -8  -3   9        1.42        1.86      3.40 o 
  -8  -3   8        0.06        0.74      4.50 o 
  -8  -3   7       56.60       49.20     10.71 o 
  -8   3   6       92.45       82.57     21.11 o 
  -8   3   5       31.87       31.89      7.31 o 
  -8   3   4       34.36       36.73      9.67 o 
  -8   3   3        0.03       -2.24      2.47 o 
  -8   3   2        5.95        4.55      3.68 o 
  -8   3   1        0.54        0.75      3.27 o 
  -8   3   0        3.15        0.87      2.65 o 
   8   3   1        1.54        3.88      3.64 o 
   8   3   2        0.06        3.74      3.30 o 
   8   3   3        0.44        3.11      3.34 o 
   8   3   4       13.54       12.45      8.56 o 
   8   3   5        3.37        8.68      9.66 o 
   8   3   6        8.59        6.30      3.38 o 
   8   3   7        0.01        1.98      4.66 o 
   8   3   8        1.35        0.16      3.13 o 
   8   3   9        0.00       -1.34      2.80 o 
   8   3  10        0.02        2.72      4.24 o 
   8   3  11        1.33        2.64      2.24 o 
   8   3  12        0.08        0.58      2.15 o 
   8   3  13        0.04        0.10      1.60 o 
   8   3  14        0.14        0.15      2.91 o 
  -8   4  17        0.76        0.92      1.41 o 
  -8   4  16        0.50        0.69      1.62 o 
  -8   4  15        0.11        0.61      1.83 o 
  -8   4  14       13.14       13.98      4.57 o 
  -8   4  13        0.60       -2.37      3.12 o 
  -8   4  12        3.63        4.09      3.68 o 
  -8   4  11        3.37        1.62      3.46 o 
  -8   4  10       13.32       14.87      5.12 o 
  -8  -4   9        9.05        4.82      3.35 o 
  -8  -4   8        0.32       -1.17      2.73 o 
  -8  -4   7        2.08        2.88      4.84 o 
  -8  -4   6       12.43       13.63      5.20 o 
  -8   4   5        1.45        3.44      3.03 o 
  -8   4   4        0.02       -1.07      3.70 o 
  -8   4   3        3.34        0.66      2.91 o 
  -8   4   2       15.63       12.34      3.92 o 
  -8   4   1        0.65        0.14      2.89 o 
  -8   4   0        1.15        2.96      2.85 o 
  -8   4  -1        2.12        0.96      2.86 o 
  -8   4  -2        0.93        6.01      4.05 o 
  -8   4  -3        4.57        6.42      5.42 o 
   8   4   4        9.30       20.49      6.23 o 
   8   4   5        7.44        1.15      4.18 o 
   8   4   6        0.94        2.30      3.17 o 
   8   4   7        2.18        1.21      2.85 o 
   8   4   8        0.71        1.09      4.10 o 
   8   4   9        0.67        0.85      2.51 o 
   8   4  10        0.36        3.86      2.52 o 
   8   4  11        0.30        0.89      1.82 o 
   8  -4  12        0.10       -1.32      1.32 o 
  -8   5  16        2.13        2.44      1.02 o 
  -8   5  15        2.00        1.94      1.43 o 
  -8   5  14        0.02        0.46      1.67 o 
  -8   5  13        5.43        6.35      2.05 o 
  -8   5  12        1.45        1.66      2.22 o 
  -8   5  11       13.15       12.14      2.76 o 
  -8  -5  10        0.02       -0.49      2.65 o 
  -8   5   9        1.41        0.51      2.66 o 
  -8   5   8        0.06       -0.16      2.80 o 
  -8   5   7       20.18       18.50      4.31 o 
  -8   5   6        0.58       -1.25      3.67 o 
  -8   5   5        1.00        0.83      3.09 o 
  -8   5   4        0.17       -1.41      3.05 o 
  -8   5   3        1.46       -0.94      2.94 o 
  -8   5   2        0.28        0.67      2.93 o 
  -8   5   1       22.14       14.36      4.76 o 
  -8   5   0        4.14        1.52      2.65 o 
  -8   5  -1        6.31        4.65      3.97 o 
  -8   5  -2        2.94        0.74      3.49 o 
  -8   5  -3        0.01       -0.84      2.61 o 
  -8   5  -4        0.02        0.57      2.56 o 
  -8   5  -5        3.78        3.17      2.48 o 
  -8   5  -6        0.01       -0.26      2.24 o 
  -8   5  -7        2.76        3.56      2.41 o 
  -8   5  -8        0.60        0.62      2.11 o 
   8  -5   9        0.26        1.27      2.45 o 
   8  -5  10        0.00       -0.45      1.51 o 
   8   5  11        0.68       -0.07      1.87 o 
  -8   6  13        0.18        0.01      1.24 o 
  -8   6  12        1.40        0.77      1.43 o 
  -8   6  11        0.51        0.99      1.44 o 
  -8   6  10        1.12       -0.21      1.53 o 
  -8   6   9        0.06        0.11      1.90 o 
  -8   6   8       10.86       10.48      2.89 o 
  -8   6   7        0.74        2.12      2.35 o 
  -8   6   6        3.57        2.54      2.38 o 
  -8   6   5        0.49        1.71      2.02 o 
  -8   6   4        0.71       -0.04      2.94 o 
  -8   6   3        0.46       -0.39      2.58 o 
  -8   6   2        0.21       -0.61      2.41 o 
  -8   6   1        0.01       -0.32      2.43 o 
  -8   6   0        2.54        4.29      2.45 o 
  -8   6  -1        0.61        0.11      2.42 o 
  -8   6  -2        0.46        1.03      2.91 o 
  -8   6  -3        2.60        1.60      2.28 o 
  -8   6  -4        1.16        0.03      2.55 o 
  -8   6  -5        0.05        0.63      2.24 o 
  -8   6  -6        1.51        0.09      2.12 o 
  -8   6  -7        0.40       -1.79      1.83 o 
  -8   6  -8        0.87        1.80      1.92 o 
   8   7 -10        1.20        1.71      1.40 o 
  -8   7   9        0.00        0.19      1.60 o 
  -8   7   8        2.10        1.72      1.64 o 
  -8   7   7        0.17       -0.25      1.84 o 
  -8   7   6        0.32        0.19      1.77 o 
  -8   7   5        0.39        1.58      1.65 o 
  -8   7   4        0.34        1.40      1.74 o 
  -8   7   3        0.83       -0.80      1.76 o 
  -8   7   2        0.68        0.16      1.77 o 
  -8   7   1        1.03        1.02      1.93 o 
  -8   7   0        0.78        0.54      1.91 o 
  -8   7  -1        0.71        2.79      2.44 o 
  -8   7  -2        0.31        0.37      1.63 o 
  -8   7  -3        0.00        0.63      1.65 o 
  -8   7  -4        0.07       -1.15      1.47 o 
  -8   7  -5        0.02       -0.92      1.57 o 
  -9   0  18       25.46       27.59      2.40 o 
  -9   0  16        3.12        2.94      2.73 o 
  -9   0  14       30.48       22.31      4.00 o 
  -9   0  12       56.63       39.85     10.88 o 
  -9   0  10       21.08       12.89      4.71 o 
  -9   0   8        2.13       -1.68      3.75 o 
  -9   0   6       54.04       53.48      4.87 o 
   9   0  -4        5.73        4.68      2.58 o 
   9   0  -2        6.99        7.65      5.80 o 
  -9   0   0        5.94        5.50      7.48 o 
   9   0   2        3.94        1.87      2.04 o 
   9   0   4        2.83        5.80      2.84 o 
   9   0   6       21.29       19.78     20.70 o 
   9   0   8        3.78        2.14      2.38 o 
   9   0  10        0.00       -2.35      2.35 o 
   9   0  12        0.38       -1.93      1.93 o 
  -9   1  19       10.98        9.33      1.64 o 
  -9   1  18        0.00        1.01      1.87 o 
  -9   1  17       16.59       16.78      2.63 o 
  -9   1  16        2.41       -0.02      2.83 o 
  -9   1  15        0.83        2.97      3.08 o 
  -9   1  14        0.60        0.79      3.70 o 
  -9  -1  13        4.92        3.73      3.53 o 
  -9   1  12        7.26        3.90      3.67 o 
  -9   1  11        1.02        0.07      3.64 o 
  -9   1  10        5.37        2.29      3.83 o 
  -9  -1   9       10.48       10.23      4.98 o 
  -9   1   8       80.48       62.00     13.27 o 
  -9   1   7       15.22       13.11      6.98 o 
  -9   1   6        6.07        6.39      3.23 o 
  -9   1   5        0.60       -0.66      3.05 o 
   9  -1  -4       16.27       14.55      5.80 o 
   9  -1  -3        9.18        4.50      4.05 o 
   9  -1  -2        2.78        3.79      2.47 o 
  -9   1   1        3.76        2.16      2.54 o 
  -9   1   0        2.20       -0.37      3.90 o 
  -9   1  -1        6.95        3.52      5.92 o 
   9   1   2        0.03       -0.54      3.11 o 
   9   1   3        6.06        3.20      2.78 o 
   9   1   4        0.87        0.75      2.70 o 
   9   1   5        2.11        2.15      4.24 o 
   9   1   6        2.13        2.21      2.75 o 
   9   1   7        1.52        2.54      2.72 o 
   9   1   8        3.02        4.77      2.79 o 
   9   1   9        0.05       -1.57      2.49 o 
   9   1  10        0.07        0.25      2.40 o 
   9   1  11        0.02       -1.94      2.00 o 
   9   1  12        0.22        0.20      1.75 o 
   9   1  13        0.02        1.26      2.78 o 
  -9   2  18        0.03        0.03      2.48 o 
  -9   2  17        2.96        3.24      1.95 o 
  -9   2  16        1.94        2.63      2.83 o 
  -9   2  15       10.25        9.75      3.15 o 
  -9   2  14        5.06        2.64      3.72 o 
  -9   2  13        1.62        0.57      3.40 o 
  -9   2  12        1.76        1.23      3.66 o 
  -9   2  11        0.26       -0.66      3.60 o 
  -9   2  10        2.05        1.58      3.67 o 
  -9  -2   9       19.79       15.07      4.02 o 
  -9  -2   8        1.19        1.88      3.95 o 
  -9   2   7       63.47       42.34      8.85 o 
  -9   2   6       93.44       62.29     15.86 o 
  -9   2   5        0.03       -0.02      5.95 o 
  -9   2   4        0.11        1.86      4.00 o 
  -9   2   3        6.79        4.07      3.19 o 
  -9   2   2        0.00        0.50      3.13 o 
  -9   2   1        1.17        0.27      3.12 o 
  -9   2   0        0.70        0.37      3.04 o 
   9   2   1        0.01       -0.32      3.67 o 
   9   2   2        0.29       -1.06      3.07 o 
   9   2   3        1.56        5.23      3.31 o 
   9   2   4        0.18        4.13      3.43 o 
   9   2   5       11.53       16.05      7.04 o 
   9   2   6        0.05       -0.33      2.69 o 
   9   2   7        4.91        6.16      2.96 o 
   9   2   8        0.02       -0.03      2.72 o 
   9   2   9        1.42        2.91      2.55 o 
   9   2  10        1.20        0.22      2.63 o 
   9   2  11        1.89        1.59      2.16 o 
   9   2  12        0.50        1.80      1.84 o 
   9   2  13        0.09        0.14      1.26 o 
  -9   3  18        0.22        0.20      1.24 o 
  -9   3  17        0.12        2.55      1.54 o 
  -9   3  16       12.06        9.23      3.70 o 
  -9   3  15        0.23        1.13      2.11 o 
  -9   3  14        9.58       11.73      3.39 o 
  -9   3  13        0.87       -0.24      3.30 o 
  -9   3  12        0.08       -1.30      3.50 o 
  -9   3  11        0.03        1.25      3.51 o 
  -9   3  10        1.43       -0.39      3.70 o 
  -9  -3   9        6.58        6.79      3.24 o 
  -9  -3   8        3.12        2.09      3.20 o 
  -9  -3   7        3.38        1.70      3.08 o 
  -9  -3   6        2.01       -1.34      3.28 o 
  -9  -3   5        1.10       -0.86      3.06 o 
  -9   3   4       14.46        6.19      3.89 o 
  -9   3   3        1.21       -1.88      5.13 o 
  -9   3   2       12.37        3.88      3.56 o 
  -9   3   1        1.46        0.14      3.15 o 
  -9   3   0        0.05       -1.54      3.28 o 
  -9   3  -1        0.69        2.21      2.94 o 
   9   3   2        0.11        1.91      3.17 o 
   9   3   3        0.16        2.05      3.34 o 
   9   3   4       17.89       21.12     11.22 o 
   9   3   5        1.54        1.61      3.40 o 
   9   3   6        0.24       -1.18      2.65 o 
   9   3   7        0.07        0.32      2.57 o 
   9   3   8        0.02        0.20      2.37 o 
   9   3   9        0.41       -0.67      2.93 o 
   9   3  10        0.06       -1.09      1.97 o 
   9   3  11        0.11        0.69      1.66 o 
   9   3  12        0.05       -0.29      1.47 o 
  -9   4  16        1.08        1.51      1.30 o 
  -9   4  15       14.83       17.88      2.17 o 
  -9   4  14        0.92        1.08      2.22 o 
  -9   4  13        8.00        4.45      2.87 o 
  -9   4  12        4.02        1.89      2.87 o 
  -9   4  11        3.63        1.08      3.15 o 
  -9   4  10        1.70        1.91      2.74 o 
  -9  -4   9        0.08       -1.10      2.73 o 
  -9  -4   8        0.04       -0.96      2.56 o 
  -9  -4   7       11.52        5.78      4.04 o 
  -9  -4   6        5.85        3.82      3.27 o 
  -9   4   5        1.97        1.47      4.20 o 
  -9   4   4        0.38        0.76      2.90 o 
  -9   4   3        0.06       -2.54      2.94 o 
  -9   4   2        0.12       -0.39      2.84 o 
  -9   4   1        5.29        1.92      2.91 o 
  -9   4   0        0.07        0.67      2.84 o 
  -9   4  -1        0.03       -0.54      2.78 o 
  -9   4  -2        0.10       -0.79      3.04 o 
  -9   4  -3        2.98        3.74      3.02 o 
  -9   4  -4        0.09       -0.21      2.96 o 
  -9   4  -5        2.14       -0.17      2.75 o 
  -9   4  -6        0.79        0.80      2.60 o 
  -9   4  -7        0.49       -2.19      2.58 o 
   9  -4   8        0.24       -0.54      1.88 o 
   9  -4   9        0.16        0.53      2.44 o 
   9  -4  10        0.22        1.38      1.45 o 
   9   4  11        0.23       -0.06      1.75 o 
  -9   5  14        0.75        1.84      1.12 o 
  -9   5  13        4.93        3.39      1.60 o 
  -9   5  12        1.78        2.38      1.84 o 
  -9   5  11        0.82       -0.16      1.83 o 
  -9   5  10        0.03        0.32      1.84 o 
  -9   5   9        1.29       -0.17      2.51 o 
  -9   5   8       10.55        5.58      2.83 o 
  -9   5   7        3.74        1.69      2.53 o 
  -9   5   6        0.06       -1.66      2.67 o 
  -9   5   5        0.84        1.25      2.48 o 
  -9   5   4        0.24       -0.43      2.71 o 
  -9   5   3        0.22       -1.04      2.99 o 
  -9   5   2        0.30        1.29      2.76 o 
  -9   5   1        0.17        1.10      2.77 o 
  -9   5   0        2.05       -1.35      2.51 o 
  -9   5  -1        0.44        3.66      5.96 o 
  -9   5  -2        0.12       -0.33      2.44 o 
  -9   5  -3        0.54       -0.35      3.51 o 
  -9   5  -4        0.09        0.47      2.42 o 
  -9   5  -5        0.65       -0.14      2.29 o 
  -9   5  -6        0.01       -0.38      2.05 o 
  -9   5  -7        0.59       -0.43      1.91 o 
  -9   5  -8        0.00       -0.95      1.64 o 
   9   5   9        0.18        1.43      2.02 o 
  -9   6  12        0.97        0.99      1.59 o 
  -9   6  11        1.20       -0.45      1.48 o 
  -9   6  10        0.30        0.17      1.43 o 
  -9   6   9        1.95        2.16      1.63 o 
  -9   6   8        0.81       -0.18      1.86 o 
  -9   6   7        2.01        1.47      1.89 o 
  -9   6   6        2.68        0.80      1.96 o 
  -9   6   5        0.68       -0.84      2.40 o 
  -9   6   4        0.21       -0.93      2.14 o 
  -9   6   3        0.42        1.27      2.10 o 
  -9   6   2        0.20       -0.77      2.04 o 
  -9   6   1        0.22       -0.42      2.16 o 
  -9   6   0        2.92        2.47      2.23 o 
  -9   6  -1        1.00       -0.38      2.45 o 
  -9   6  -2        0.27        2.59      5.06 o 
  -9   6  -3        0.10       -0.62      1.85 o 
  -9   6  -4        0.08        1.49      1.82 o 
  -9   6  -5        0.14       -1.91      1.91 o 
  -9   6  -6        0.92        1.16      1.64 o 
  -9   7   6        0.39        3.39      1.91 o 
  -9   7   5        0.21        0.46      1.45 o 
  -9   7   4        0.76        1.62      1.44 o 
  -9   7   3        0.27        0.01      1.36 o 
  -9   7   2        0.74        0.98      1.40 o 
  -9   7   1        0.43        0.43      1.30 o 
  -9   7   0        0.37        0.05      1.22 o 
 -10   0  18       13.68       16.75      1.67 o 
 -10   0  16        0.24       -1.25      2.34 o 
 -10   0  14        3.57        6.43      3.26 o 
 -10   0  12        4.56        2.61      4.02 o 
 -10   0  10        3.10        1.83      3.81 o 
 -10   0   8       13.90        7.65      4.44 o 
 -10   0   6       20.47       19.17      3.85 o 
 -10   0   4       11.01       10.47      3.21 o 
 -10   0   2        1.13        0.58      2.79 o 
 -10   0   0        0.97       -0.54      2.75 o 
 -10   0  -2        0.17        0.77      3.39 o 
 -10   0  -4        0.03        3.49      3.03 o 
 -10   0  -6        0.54        0.24      3.15 o 
  10   0   8        1.33        1.83      4.34 o 
  10   0  10        0.37        0.39      1.82 o 
 -10   1  18        1.07        0.78      1.31 o 
 -10   1  17        8.83       10.19      2.07 o 
 -10   1  16        3.72        3.46      2.54 o 
 -10   1  15        0.01        0.10      2.88 o 
 -10   1  14        5.67        4.09      3.21 o 
 -10  -1  13        4.51        5.20      3.48 o 
 -10   1  12        0.00       -1.85      3.36 o 
 -10   1  11        8.16        5.13      3.85 o 
 -10   1  10        0.18        0.06      3.63 o 
 -10  -1   9        3.37        3.02      3.97 o 
 -10   1   8       12.09       10.34      4.03 o 
 -10   1   7        0.36       -1.44      3.47 o 
 -10   1   6        2.72        0.81      3.48 o 
 -10   1   5       18.87       11.93      3.58 o 
 -10   1   4        1.17       -0.55      5.45 o 
 -10   1   3        3.35        0.99      3.04 o 
 -10   1   2        0.09        1.46      2.69 o 
 -10   1   1        1.57        3.62      2.61 o 
 -10   1   0        0.01        0.07      2.61 o 
 -10   1  -1        1.28        0.50      2.93 o 
 -10   1  -2        1.01       -0.55      2.67 o 
  10   1   3        0.27        1.69      2.63 o 
  10   1   4        0.51        0.92      2.57 o 
  10   1   5        0.93        3.51      2.51 o 
  10  -1   6        5.36        1.04      2.35 o 
  10   1   7        4.28        4.18      3.30 o 
  10   1   8        2.38        1.39      2.30 o 
  10   1   9        0.02       -0.98      2.75 o 
  10   1  10        0.44        1.09      1.82 o 
  10   1  11        0.06        2.01      1.70 o 
 -10   2  17        1.96        2.10      2.83 o 
 -10   2  16        0.36        1.13      1.74 o 
 -10   2  15       10.46       12.97      2.76 o 
 -10   2  14        0.32        0.84      3.05 o 
 -10   2  13        3.10        1.26      3.34 o 
 -10   2  12        0.94        0.35      3.07 o 
 -10   2  11        3.93        3.61      3.37 o 
 -10   2  10        0.89       -1.00      3.33 o 
 -10  -2   9        0.83        1.09      3.40 o 
 -10  -2   8        0.00        3.33      3.60 o 
 -10  -2   7        1.37        1.10      3.55 o 
 -10   2   6        7.93        6.63      3.64 o 
 -10   2   5       29.24       14.62      7.01 o 
 -10   2   4        2.99        5.43      3.36 o 
 -10   2   3       23.36       13.51      4.32 o 
 -10   2   2        0.09       -1.99      2.98 o 
 -10   2   1        1.89        0.77      3.76 o 
 -10   2   0        1.18        3.43     12.49 o 
 -10   2  -1        0.26       -3.18      3.18 o 
 -10   2  -2        0.37        0.03      2.98 o 
  10   2   3        0.07       -0.31      3.20 o 
  10   2   4        0.96        1.35      2.90 o 
  10   2   5        1.24        1.52      2.45 o 
  10   2   6        1.39        2.06      2.46 o 
  10   2   7        0.23        1.53      2.26 o 
  10   2   8        0.30        0.48      2.11 o 
  10   2   9        0.34       -1.46      1.94 o 
  10   2  10        0.20       -0.21      1.66 o 
  10   2  11        0.05       -0.37      2.64 o 
 -10  -3  16        4.69        6.24      2.21 o 
 -10   3  15        3.04        2.14      1.79 o 
 -10   3  14        0.84        0.52      2.71 o 
 -10   3  13        4.16        3.36      2.97 o 
 -10   3  12        0.08       -1.25      2.87 o 
 -10   3  11        2.63        6.38      3.26 o 
 -10   3  10        4.66        2.96      3.07 o 
 -10  -3   9        7.24        5.85      3.27 o 
 -10  -3   8        2.60        0.96      2.89 o 
 -10  -3   7        0.02       -1.52      4.07 o 
 -10  -3   6       24.56       17.55     11.53 o 
 -10  -3   5        0.18       -1.24      3.11 o 
 -10  -3   4        6.09        0.39      3.28 o 
 -10   3   3        0.02       -1.25      2.82 o 
 -10   3   2        0.03       -2.20      3.78 o 
 -10   3   1        0.25       -3.10      3.13 o 
 -10   3   0        0.24        0.23      3.11 o 
 -10   3  -1        0.34        0.12      3.07 o 
 -10   3  -2        0.06       -1.93      2.94 o 
 -10   3  -3        0.62        0.11      2.90 o 
 -10   3  -4        0.23        1.89      2.86 o 
 -10   3  -5        1.05        2.32      2.63 o 
 -10   3  -6        0.01        0.04      2.56 o 
  10   3   7        1.77        1.61      2.30 o 
  10  -3   8        0.74       -0.31      1.80 o 
  10  -3   9        0.07        3.05      5.25 o 
  10   3  10        0.76        0.55      1.49 o 
 -10   4  14        0.08        1.69      1.91 o 
 -10   4  13        0.38        0.52      2.21 o 
 -10   4  12        3.17        1.65      3.37 o 
 -10   4  11        8.04        8.65      3.29 o 
 -10   4  10        0.43       -1.52      2.86 o 
 -10  -4   9        6.35        4.58      2.89 o 
 -10  -4   8        0.04       -1.34      2.73 o 
 -10  -4   7        3.08        0.72      3.74 o 
 -10  -4   6        7.67        5.12      3.08 o 
 -10   4   5        0.97       -1.16      3.38 o 
 -10   4   4        0.58        1.20      2.71 o 
 -10   4   3        1.19        0.19      2.58 o 
 -10   4   2        0.79        0.27      2.73 o 
 -10   4   1        0.03        1.85      4.60 o 
 -10   4   0        2.76        1.72      2.81 o 
 -10   4  -1        1.74        0.40      3.27 o 
 -10   4  -2        2.38        3.73      3.08 o 
 -10   4  -3        0.01       -0.74      2.75 o 
 -10   4  -4        0.45        0.17      2.58 o 
 -10   4  -5        0.34       -0.57      2.40 o 
 -10   4  -6        0.52        0.02      2.38 o 
  10   4   7        0.05       -0.86      1.97 o 
  10   4   8        0.12        0.67      2.96 o 
  10   4   9        0.27       -1.70      2.28 o 
 -10   5  12        0.00       -1.46      1.46 o 
 -10   5  11        1.30        3.28      2.97 o 
 -10   5  10        0.14        1.72      2.09 o 
 -10   5   9        0.81        1.12      1.92 o 
 -10   5   8        0.30        2.11      2.13 o 
 -10   5   7        0.13       -0.51      2.49 o 
 -10   5   6        0.88        0.55      2.17 o 
 -10   5   5       14.24        9.21      2.46 o 
 -10   5   4        0.04       -0.76      2.33 o 
 -10   5   3        0.05       -0.88      2.38 o 
 -10   5   2        0.04       -0.79      2.28 o 
 -10   5   1        0.25        1.39      2.33 o 
 -10   5   0        0.23       -0.33      2.39 o 
 -10   5  -1        3.66        2.97      2.73 o 
 -10   5  -2        0.55        2.54      2.48 o 
 -10   5  -3        0.10        0.83      2.03 o 
 -10   5  -4        0.30        0.15      1.85 o 
 -10   5  -5        0.22        0.02      1.71 o 
  10   5   6        0.18       -0.74      1.90 o 
 -10   6   9        0.81        0.06      1.55 o 
 -10   6   8        0.53        0.08      1.71 o 
 -10   6   7        0.23        0.15      1.82 o 
 -10   6   6        0.63        1.28      1.94 o 
 -10   6   5        0.78        0.26      1.90 o 
 -10   6   4        0.34        0.43      1.98 o 
 -10   6   3        0.06       -1.11      2.65 o 
 -10   6   2        0.06        0.68      1.57 o 
 -10   6   1        0.01        0.70      1.60 o 
 -10   6   0        0.86       -0.90      3.08 o 
  10   6   1        0.11        0.47      1.39 o 
 -11   0  16       16.85       20.18      2.16 o 
 -11   0  14        3.05        3.30      4.03 o 
 -11   0  12        0.82        1.51      3.02 o 
 -11   0  10        0.47       -1.55      3.68 o 
 -11   0   8        1.27        4.10      3.82 o 
 -11   0   6        2.93        3.37      3.36 o 
 -11   0   4        0.21       -3.00      3.00 o 
 -11   0  -2        3.60       -0.57      2.42 o 
 -11   0  -4        0.60       -2.40      2.40 o 
  11   0   8        3.36        7.08      2.18 o 
 -11   1  16        1.42        0.81      1.71 o 
 -11   1  15        1.39        1.37      2.14 o 
 -11   1  14        1.92        1.43      3.74 o 
 -11   1  13        2.30        3.68      2.98 o 
 -11  -1  12        0.07       -0.76      3.02 o 
 -11   1  11       16.87        9.22      5.38 o 
 -11   1  10        1.14        0.00      3.50 o 
 -11   1   9        0.02       -0.44      3.51 o 
 -11  -1   8        1.67        2.49      3.92 o 
 -11   1   7        0.04        2.18      3.82 o 
 -11   1   6        6.91        5.91      3.47 o 
 -11   1   5       22.30       13.59      4.84 o 
 -11   1   4        1.74        0.61      3.27 o 
 -11   1   3        4.91        0.60      3.41 o 
 -11   1   2        4.74        1.06      3.12 o 
 -11   1   1        0.52       -0.37      4.32 o 
 -11   1   0        0.04        0.49      2.60 o 
 -11   1  -1        0.27       -1.79      2.41 o 
 -11   1  -2        0.05       -1.04      2.60 o 
 -11   1  -3        0.11       -0.79      2.51 o 
 -11   1  -4        0.07        0.91      2.33 o 
 -11   1  -5        0.01        1.27      2.21 o 
  11   1   6        0.12        0.25      2.22 o 
  11   1   7        0.57        0.02      2.02 o 
  11   1   8        0.22        1.10      2.71 o 
  11   1   9        0.00        2.82      7.01 o 
 -11   2  15       10.93        6.84      2.02 o 
 -11   2  14        0.11       -0.95      2.11 o 
 -11   2  13        2.63        1.73      3.21 o 
 -11  -2  12        2.15        1.04      2.60 o 
 -11  -2  11        1.70        1.03      2.77 o 
 -11  -2  10        0.51        0.75      3.06 o 
 -11   2   9        0.21       -1.04      3.17 o 
 -11  -2   8        0.18        0.94      3.24 o 
 -11  -2   7        3.38        2.26      3.57 o 
 -11  -2   6        3.80        3.96      3.55 o 
 -11   2   5        6.24        4.65      3.55 o 
 -11   2   4        7.26        3.53      3.16 o 
 -11   2   3        2.60        1.45      3.27 o 
 -11   2   2        0.14       -0.06      2.82 o 
 -11   2   1        0.74        0.03      3.30 o 
 -11   2   0        0.09       -2.07      2.87 o 
  11   2   1        0.00       -1.15      2.92 o 
  11   2   2        0.01       -0.21      2.81 o 
  11   2   3        0.39       -0.28      2.77 o 
  11   2   4        0.00       -1.25      2.56 o 
  11   2   5        0.44        1.71      2.37 o 
  11   2   6        0.31        0.36      2.48 o 
  11   2   7        0.95        0.24      2.00 o 
  11   2   8        0.00       -0.64      1.68 o 
  11   2   9        0.49        1.08      1.67 o 
 -11   3  14        4.18        5.11      1.61 o 
 -11   3  13        2.01       -0.04      2.21 o 
 -11   3  12       10.91        8.09      2.64 o 
 -11   3  11        1.51        0.02      2.60 o 
 -11   3  10        1.56        1.49      2.50 o 
 -11  -3   9        0.40       -0.58      3.09 o 
 -11  -3   8        0.03       -0.12      3.33 o 
 -11  -3   7        0.32       -2.61      3.30 o 
 -11  -3   6        7.33        4.18      3.08 o 
 -11  -3   5        0.03       -2.06      4.57 o 
 -11  -3   4        2.75        6.83      3.43 o 
 -11  -3   3        0.02       -2.58      3.27 o 
 -11  -3   2        1.41        2.61      3.35 o 
 -11  -3   1        0.04       -1.86      2.62 o 
  11   3   0        0.90        0.02      2.66 o 
  11   3   1        0.27       -2.25      2.61 o 
  11   3   2        0.06       -0.37      2.53 o 
  11   3   3        0.11        2.80      3.74 o 
  11   3   4        0.16        2.11      2.30 o 
  11   3   5        0.02        0.31      2.32 o 
  11   3   6        0.70        0.81      2.05 o 
  11   3   7        0.00       -0.61      1.76 o 
  11   3   8        0.21        5.44      1.85 o 
 -11   4  12        0.27        3.26      2.99 o 
 -11   4  11        0.06       -0.43      2.53 o 
 -11   4  10        1.87       -0.38      2.67 o 
 -11  -4   9        0.30        0.69      2.79 o 
 -11  -4   8        0.01       -0.83      2.34 o 
 -11   4   7        0.13       -1.79      2.41 o 
 -11   4   6        0.08       -0.46      2.19 o 
 -11   4   5        4.38        1.90      2.80 o 
 -11   4   4        1.52       -0.46      3.03 o 
 -11   4   3        1.71        1.73      3.08 o 
 -11  -4   2        0.09       -1.84      2.81 o 
 -11  -4   1        0.87        0.36      2.96 o 
 -11  -4   0        0.01       -1.67      2.92 o 
 -11  -4  -1        1.86        3.05      2.71 o 
  11   4   2        0.01        1.52      2.17 o 
  11   4   3        0.14        0.93      2.18 o 
  11   4   4        0.00       -0.12      3.89 o 
  11   4   5        0.01        1.28      1.82 o 
 -11  -4  -6        0.05       -0.26      1.86 o 
 -11  -5   9        0.71        6.60      3.50 o 
 -11   5   8        0.69       -2.27      2.27 o 
 -11   5   7        0.26        0.54      1.89 o 
 -11   5   6        0.50       -0.16      2.35 o 
 -11   5   5        2.89        2.65      2.10 o 
 -11   5   4        0.44       -0.23      1.94 o 
 -11   5   3        0.01       -0.35      1.87 o 
 -11   5   2        0.00       -0.45      1.90 o 
 -11   5   1        0.00       -1.20      1.86 o 
 -11   5   0        0.43        0.05      1.75 o 
 -11   5  -1        0.30        1.02      1.70 o 
  11   5   2        0.21       -1.13      1.52 o 
 -12   0  14        0.07        0.07      1.56 o 
 -12   0  12        2.08        1.26      2.20 o 
 -12   0  10        8.34        5.34      3.25 o 
 -12   0   8        1.27        0.06      3.20 o 
 -12   0   6        0.22       -0.68      2.88 o 
 -12   0   4        2.76        1.56      2.96 o 
 -12   0   2        9.57        4.44      4.58 o 
 -12   0   0        0.17        2.29      2.77 o 
  12   0   6        0.00        0.80      1.91 o 
 -12   1  14        1.45        0.87      1.66 o 
 -12   1  13        0.26        0.62      1.96 o 
 -12   1  12        0.05        1.19      2.77 o 
 -12  -1  11        0.08        1.18      2.48 o 
 -12  -1  10        0.98        0.79      2.79 o 
 -12   1   9        1.36       -1.27      2.79 o 
 -12   1   8        0.10        0.33      3.30 o 
 -12  -1   7        0.27        0.66      3.39 o 
 -12  -1   6        0.03       -0.17      3.41 o 
 -12   1   5        1.67        1.04      3.14 o 
 -12   1   4        1.81        1.39      2.96 o 
 -12   1   3        0.13        3.06      2.79 o 
 -12   1   2        3.92        2.07      2.63 o 
 -12   1   1        0.41       -0.66      2.48 o 
 -12   1   0        0.00       -0.73      3.49 o 
 -12  -1  -1        0.29       -2.37      2.37 o 
 -12  -1  -2        0.04        1.44      2.31 o 
  12   1   3        0.14        1.01      2.51 o 
  12   1   4        0.02        3.52      5.71 o 
  12   1   5        0.00        1.30      2.38 o 
  12   1   6        0.00        1.03      2.11 o 
  12   1   7        0.04       -1.09      1.57 o 
 -12  -2  13        0.02        0.50      2.25 o 
 -12   2  12        2.47        1.34      2.25 o 
 -12  -2  11        0.25       -0.30      2.12 o 
 -12  -2  10        0.73       -0.05      2.83 o 
 -12   2   9        4.56        2.25      3.15 o 
 -12   2   8        0.61        0.58      3.10 o 
 -12  -2   7        1.38       -0.25      3.58 o 
 -12  -2   6        0.10       -1.53      2.84 o 
 -12  -2   5        2.24        1.34      2.90 o 
 -12  -2   4        2.60       -0.67      2.83 o 
 -12   2   3        0.16       -0.29      2.60 o 
 -12   2   2        0.01       -2.52      2.52 o 
 -12  -2   1        0.76        0.31      2.53 o 
 -12  -2   0        0.00       -1.56      2.44 o 
  12   2   1        0.04       -2.64      2.64 o 
  12   2   2        0.38        1.24      5.13 o 
  12   2   3        0.06        0.61      2.93 o 
  12   2   4        0.13        4.00      2.40 o 
  12   2   5        0.03        3.64      2.05 o 
  12   2   6        0.30        1.32      1.91 o 
 -12  -3  11        0.27       -1.38      2.73 o 
 -12  -3  10        0.82       -3.08      3.11 o 
 -12  -3   9        0.04       -0.56      4.03 o 
 -12  -3   8        2.29        3.95      2.83 o 
 -12  -3   7        1.04        1.81      2.93 o 
 -12   3   6        0.10       -2.52      2.52 o 
 -12  -3   5        1.22        0.87      2.81 o 
 -12  -3   4        0.22        2.81      2.76 o 
 -12   3   3        0.05       -1.43      2.64 o 
 -12   3   2        1.63        1.39      2.54 o 
 -12  -3   1        0.72       -0.40      2.34 o 
 -12  -3   0        0.14        0.39      2.37 o 
 -12  -3  -1        0.18       -0.68      2.40 o 
  12   3   2        0.01       -1.83      2.34 o 
  12   3   3        0.16       -1.08      2.00 o 
 -12  -3  -4        0.43        0.09      1.72 o 
 -12  -4   9        0.01       -1.51      3.62 o 
 -12  -4   8        0.07        7.37      4.15 o 
 -12   4   7        0.06        0.71      2.57 o 
 -12  -4   6        0.02       -0.96      2.35 o 
 -12   4   5        0.03       -1.28      2.22 o 
 -12   4   4        6.01        5.56      1.88 o 
 -12   4   3        0.18       -1.83      1.83 o 
 -12   4   2        0.00        0.39      2.03 o 
 -12   4   1        0.00       -0.33      1.99 o 
 -12   4   0        0.33       -1.92      1.92 o 
 -12   4  -1        0.02        0.29      1.79 o 
 -13   0  10        0.12        2.77      2.31 o 
 -13   0   8        0.77       -0.18      2.50 o 
 -13   0   6        1.07        1.43      2.63 o 
 -13   0   4        1.98       -2.47      2.47 o 
 -13   0   2        3.81        0.37      2.08 o 
  13   0   2        0.03        2.86      1.93 o 
 -13  -1  10        0.63        1.27      1.87 o 
 -13   1   9        1.99        0.29      2.21 o 
 -13   1   8        0.51       -0.12      2.38 o 
 -13   1   7        0.03        0.83      2.46 o 
 -13   1   6        0.38        0.82      2.51 o 
 -13  -1   5        0.04       -0.02      2.37 o 
 -13  -1   4        0.53        0.10      2.32 o 
 -13  -1   3        0.72       -0.21      2.26 o 
 -13   1   2        0.44       -2.33      2.52 o 
 -13  -1   1        0.00       -0.96      2.08 o 
 -13  -1   0        0.04       -1.23      2.99 o 
  13   1   1        0.37        3.17      1.94 o 
 -13  -2   9        0.05        0.46      2.21 o 
 -13  -2   8        0.52       -1.01      1.98 o 
 -13   2   7        0.03       -0.42      2.40 o 
 -13   2   6        0.01        0.75      2.46 o 
 -13   2   5        0.18       -0.71      3.02 o 
 -13  -2   4        0.05       -0.25      2.60 o 
 -13  -2   3        0.03       -1.52      4.12 o 
 -13  -2   2        0.01       -2.03      2.50 o 
 -13  -2   1        1.82        0.99      1.94 o 
 -13  -2   0        0.03        1.67      1.84 o 
 -13  -3   5        0.00        1.04      1.83 o 
 -13  -3   4        1.86        2.45      1.90 o 
 -13  -3   3        0.00       -0.11      1.91 o 
                                                 
